# Supplementary material for: hCINAP regulates the DNA-damage response and mediates the resistance of acute myelocytic leukemia cells to therapy
Source: Nat Commun. 2019 Aug 23;10:3812. doi: 10.1038/s41467-019-11795-5 (PMC6707248; doi:10.1038/s41467-019-11795-5)
Supplement: Supplementary file 5 — Supplementary Data 1 [file 41467_2019_11795_MOESM5_ESM.xlsx]

## Sheet: Figure 1h hCINAP in AML 
Sample ID	Expression (TPM)	Group	Survival Analysis Group	Event	Time (Day)
TCGA-AB-2913	24.0396	TCGA (LAML Tumor)	low	Alive	1216
TCGA-AB-2812	31.8309	TCGA (LAML Tumor)	-	-	-
TCGA-AB-2972	27.8701	TCGA (LAML Tumor)	low	Dead	30
TCGA-AB-2944	40.989	TCGA (LAML Tumor)	high	Dead	0
TCGA-AB-2970	38.7403	TCGA (LAML Tumor)	low	Dead	305
TCGA-AB-2917	65.8211	TCGA (LAML Tumor)	high	Alive	1216
TCGA-AB-2867	16.5701	TCGA (LAML Tumor)	-	-	-
TCGA-AB-2948	24.5498	TCGA (LAML Tumor)	low	Dead	580
TCGA-AB-2866	27.2191	TCGA (LAML Tumor)	-	-	-
TCGA-AB-2976	45.6698	TCGA (LAML Tumor)	high	Dead	915
TCGA-AB-2949	40.0204	TCGA (LAML Tumor)	low	Alive	699
TCGA-AB-2823	45.2413	TCGA (LAML Tumor)	-	-	-
TCGA-AB-2995	34.7504	TCGA (LAML Tumor)	low	Alive	1551
TCGA-AB-2874	35.4708	TCGA (LAML Tumor)	low	Alive	396
TCGA-AB-2939	28.61	TCGA (LAML Tumor)	low	Alive	455
TCGA-AB-2912	27.7006	TCGA (LAML Tumor)	low	Dead	274
TCGA-AB-2924	22.19	TCGA (LAML Tumor)	low	Alive	90
TCGA-AB-2865	32.7303	TCGA (LAML Tumor)	-	-	-
TCGA-AB-2811	5.02009	TCGA (LAML Tumor)	-	-	-
TCGA-AB-2803	25.4297	TCGA (LAML Tumor)	-	-	-
TCGA-AB-2920	8.11011	TCGA (LAML Tumor)	low	Dead	366
TCGA-AB-2935	51.1716	TCGA (LAML Tumor)	high	Dead	61
TCGA-AB-2873	27.6604	TCGA (LAML Tumor)	low	Alive	273
TCGA-AB-2819	72.0277	TCGA (LAML Tumor)	high	Alive	2496
TCGA-AB-2915	27.2606	TCGA (LAML Tumor)	low	Dead	0
TCGA-AB-2963	49.9693	TCGA (LAML Tumor)	high	Dead	1642
TCGA-AB-2946	36.2588	TCGA (LAML Tumor)	low	Alive	0
TCGA-AB-2919	37.901	TCGA (LAML Tumor)	low	Alive	61
TCGA-AB-2875	30.5299	TCGA (LAML Tumor)	low	Alive	212
TCGA-AB-2925	34.83	TCGA (LAML Tumor)	low	Dead	243
TCGA-AB-2848	21.6506	TCGA (LAML Tumor)	-	-	-
TCGA-AB-2855	51.5204	TCGA (LAML Tumor)	-	-	-
TCGA-AB-2841	15.5496	TCGA (LAML Tumor)	-	-	-
TCGA-AB-2896	39.5406	TCGA (LAML Tumor)	low	Dead	214
TCGA-AB-2805	31.789	TCGA (LAML Tumor)	-	-	-
TCGA-AB-2894	50.3309	TCGA (LAML Tumor)	high	Dead	181
TCGA-AB-2846	40.9805	TCGA (LAML Tumor)	low	Dead	1402
TCGA-AB-2928	27.58	TCGA (LAML Tumor)	low	Dead	59
TCGA-AB-2844	38.7806	TCGA (LAML Tumor)	-	-	-
TCGA-AB-3000	40.5903	TCGA (LAML Tumor)	-	-	-
TCGA-AB-2941	45.7395	TCGA (LAML Tumor)	high	Dead	0
TCGA-AB-3008	34.6999	TCGA (LAML Tumor)	low	Dead	822
TCGA-AB-2904	19.0303	TCGA (LAML Tumor)	low	Dead	517
TCGA-AB-2910	49.4388	TCGA (LAML Tumor)	high	Dead	0
TCGA-AB-2857	40.6805	TCGA (LAML Tumor)	-	-	-
TCGA-AB-2984	27.6795	TCGA (LAML Tumor)	low	Alive	1157
TCGA-AB-2991	28.879	TCGA (LAML Tumor)	low	Alive	1826
TCGA-AB-2887	41.2112	TCGA (LAML Tumor)	high	Dead	0
TCGA-AB-2930	43.549	TCGA (LAML Tumor)	high	Dead	0
TCGA-AB-2969	29.4593	TCGA (LAML Tumor)	low	Alive	1127
TCGA-AB-2884	34.3695	TCGA (LAML Tumor)	low	Dead	731
TCGA-AB-2817	34.5104	TCGA (LAML Tumor)	-	-	-
TCGA-AB-2882	26.4692	TCGA (LAML Tumor)	low	Dead	365
TCGA-AB-2934	25.9299	TCGA (LAML Tumor)	low	Alive	28
TCGA-AB-2856	30.2204	TCGA (LAML Tumor)	-	-	-
TCGA-AB-2950	42.8186	TCGA (LAML Tumor)	high	Alive	306
TCGA-AB-2893	62.8603	TCGA (LAML Tumor)	-	-	-
TCGA-AB-2971	27.4598	TCGA (LAML Tumor)	low	Dead	792
TCGA-AB-2952	15.3898	TCGA (LAML Tumor)	low	Dead	31
TCGA-AB-2993	23.8603	TCGA (LAML Tumor)	low	Dead	761
TCGA-AB-2845	42.6409	TCGA (LAML Tumor)	-	-	-
TCGA-AB-2940	48.9104	TCGA (LAML Tumor)	high	Dead	0
TCGA-AB-2870	26.5796	TCGA (LAML Tumor)	low	Dead	153
TCGA-AB-2824	25.8205	TCGA (LAML Tumor)	-	-	-
TCGA-AB-2999	45.3386	TCGA (LAML Tumor)	high	Alive	1735
TCGA-AB-3011	29.2294	TCGA (LAML Tumor)	low	Alive	1885
TCGA-AB-2821	23.29	TCGA (LAML Tumor)	low	Dead	822
TCGA-AB-2927	23.3692	TCGA (LAML Tumor)	low	Dead	90
TCGA-AB-2990	38.1196	TCGA (LAML Tumor)	low	Alive	457
TCGA-AB-2955	33.1298	TCGA (LAML Tumor)	low	Dead	489
TCGA-AB-2840	28.5704	TCGA (LAML Tumor)	-	-	-
TCGA-AB-2998	44.9194	TCGA (LAML Tumor)	high	Dead	31
TCGA-AB-2822	27.0705	TCGA (LAML Tumor)	-	-	-
TCGA-AB-3002	22.7696	TCGA (LAML Tumor)	low	Dead	1431
TCGA-AB-2966	34.4506	TCGA (LAML Tumor)	low	Dead	854
TCGA-AB-2973	21.2197	TCGA (LAML Tumor)	low	Dead	609
TCGA-AB-2964	28.5209	TCGA (LAML Tumor)	low	Alive	1277
TCGA-AB-2806	60.9214	TCGA (LAML Tumor)	-	-	-
TCGA-AB-2814	30.4707	TCGA (LAML Tumor)	-	-	-
TCGA-AB-2977	23.1998	TCGA (LAML Tumor)	low	Dead	31
TCGA-AB-2996	27.3496	TCGA (LAML Tumor)	low	Alive	1581
TCGA-AB-2853	61.8104	TCGA (LAML Tumor)	-	-	-
TCGA-AB-2959	30.5003	TCGA (LAML Tumor)	low	Dead	489
TCGA-AB-2895	32.8804	TCGA (LAML Tumor)	low	Dead	153
TCGA-AB-2985	37.9404	TCGA (LAML Tumor)	low	Dead	273
TCGA-AB-3006	44.0713	TCGA (LAML Tumor)	high	Dead	485
TCGA-AB-2836	39.4995	TCGA (LAML Tumor)	-	-	-
TCGA-AB-2918	33.1803	TCGA (LAML Tumor)	low	Dead	0
TCGA-AB-2983	31.9303	TCGA (LAML Tumor)	low	Dead	335
TCGA-AB-2988	44.9412	TCGA (LAML Tumor)	high	Dead	30
TCGA-AB-2854	26.8406	TCGA (LAML Tumor)	-	-	-
TCGA-AB-2832	39.9705	TCGA (LAML Tumor)	-	-	-
TCGA-AB-2861	36.4099	TCGA (LAML Tumor)	-	-	-
TCGA-AB-2978	28.2808	TCGA (LAML Tumor)	low	Alive	699
TCGA-AB-2967	26.96	TCGA (LAML Tumor)	low	Alive	1035
TCGA-AB-2914	38.0404	TCGA (LAML Tumor)	low	Alive	792
TCGA-AB-2838	23.7399	TCGA (LAML Tumor)	-	-	-
TCGA-AB-2847	36.3192	TCGA (LAML Tumor)	low	Dead	608
TCGA-AB-2878	55.291	TCGA (LAML Tumor)	high	Dead	365
TCGA-AB-2810	16.9301	TCGA (LAML Tumor)	-	-	-
TCGA-AB-3012	36.6708	TCGA (LAML Tumor)	low	Alive	1887
TCGA-AB-3009	43.3502	TCGA (LAML Tumor)	high	Dead	577
TCGA-AB-2837	31.6395	TCGA (LAML Tumor)	-	-	-
TCGA-AB-2890	22.0596	TCGA (LAML Tumor)	low	Dead	0
TCGA-AB-2871	35.0407	TCGA (LAML Tumor)	low	Alive	153
TCGA-AB-2954	35.7497	TCGA (LAML Tumor)	low	Alive	1492
TCGA-AB-2876	39.0287	TCGA (LAML Tumor)	low	Alive	1219
TCGA-AB-2818	35.1307	TCGA (LAML Tumor)	-	-	-
TCGA-AB-2885	47.9105	TCGA (LAML Tumor)	high	Dead	214
TCGA-AB-2908	17.0904	TCGA (LAML Tumor)	low	Dead	31
TCGA-AB-2877	42.8691	TCGA (LAML Tumor)	high	Alive	638
TCGA-AB-2842	39.1995	TCGA (LAML Tumor)	-	-	-
TCGA-AB-2880	28.0601	TCGA (LAML Tumor)	low	Dead	424
TCGA-AB-2986	31.3209	TCGA (LAML Tumor)	low	Dead	212
TCGA-AB-2943	25.2295	TCGA (LAML Tumor)	low	Dead	0
TCGA-AB-2869	34.7504	TCGA (LAML Tumor)	low	Alive	243
TCGA-AB-2828	32.599	TCGA (LAML Tumor)	low	Alive	2284
TCGA-AB-2911	15.5895	TCGA (LAML Tumor)	low	Alive	1186
TCGA-AB-2903	49.6311	TCGA (LAML Tumor)	high	Dead	0
TCGA-AB-2897	35.8092	TCGA (LAML Tumor)	low	Alive	243
TCGA-AB-2916	21.8102	TCGA (LAML Tumor)	low	Alive	882
TCGA-AB-2820	33.3094	TCGA (LAML Tumor)	-	-	-
TCGA-AB-2938	76.941	TCGA (LAML Tumor)	-	-	-
TCGA-AB-2808	56.9007	TCGA (LAML Tumor)	high	Alive	2861
TCGA-AB-2843	28.2494	TCGA (LAML Tumor)	-	-	-
TCGA-AB-2830	27.2795	TCGA (LAML Tumor)	-	-	-
TCGA-AB-2975	31.2602	TCGA (LAML Tumor)	low	Dead	0
TCGA-AB-2881	31.6307	TCGA (LAML Tumor)	low	Alive	393
TCGA-AB-2932	24.8701	TCGA (LAML Tumor)	low	Alive	0
TCGA-AB-2937	10.9797	TCGA (LAML Tumor)	low	Dead	215
TCGA-AB-2921	52.3593	TCGA (LAML Tumor)	high	Dead	0
TCGA-AB-2859	37.6809	TCGA (LAML Tumor)	-	-	-
TCGA-AB-2980	54.8103	TCGA (LAML Tumor)	high	Alive	699
TCGA-AB-2883	25.3892	TCGA (LAML Tumor)	low	Alive	730
TCGA-AB-2849	37.7698	TCGA (LAML Tumor)	low	Alive	2220
TCGA-AB-3005	29.8209	TCGA (LAML Tumor)	low	Alive	2100
TCGA-AB-2833	32.6895	TCGA (LAML Tumor)	-	-	-
TCGA-AB-2942	24.4802	TCGA (LAML Tumor)	low	Alive	641
TCGA-AB-2931	40.0204	TCGA (LAML Tumor)	low	Dead	0
TCGA-AB-2892	26.4894	TCGA (LAML Tumor)	low	Alive	943
TCGA-AB-2994	35.7894	TCGA (LAML Tumor)	low	Alive	1798
TCGA-AB-2860	81.6274	TCGA (LAML Tumor)	-	-	-
TCGA-AB-2835	36.3091	TCGA (LAML Tumor)	low	Alive	1673
TCGA-AB-2825	41.449	TCGA (LAML Tumor)	-	-	-
TCGA-AB-3007	38.9692	TCGA (LAML Tumor)	low	Alive	1581
TCGA-AB-2981	40.5988	TCGA (LAML Tumor)	low	Alive	487
TCGA-AB-2899	32.8303	TCGA (LAML Tumor)	low	Dead	671
TCGA-AB-2891	32.3491	TCGA (LAML Tumor)	low	Dead	0
TCGA-AB-2834	34.291	TCGA (LAML Tumor)	-	-	-
TCGA-AB-2889	33.381	TCGA (LAML Tumor)	low	Alive	304
TCGA-AB-2851	29.2193	TCGA (LAML Tumor)	-	-	-
TCGA-AB-2979	15.1202	TCGA (LAML Tumor)	low	Alive	671
TCGA-AB-2929	49.07	TCGA (LAML Tumor)	high	Dead	123
TCGA-AB-2826	34.0494	TCGA (LAML Tumor)	-	-	-
TCGA-AB-2863	57.4396	TCGA (LAML Tumor)	high	Dead	31
TCGA-AB-2816	32.0589	TCGA (LAML Tumor)	-	-	-
TCGA-AB-2858	41.3113	TCGA (LAML Tumor)	-	-	-
TCGA-AB-2813	21.3895	TCGA (LAML Tumor)	-	-	-
TCGA-AB-2872	23.7695	TCGA (LAML Tumor)	low	Alive	638
TCGA-AB-2933	35.8589	TCGA (LAML Tumor)	low	Dead	122
TCGA-AB-2815	29.9597	TCGA (LAML Tumor)	-	-	-
TCGA-AB-2898	30.3906	TCGA (LAML Tumor)	low	Alive	393
TCGA-AB-2900	19.6006	TCGA (LAML Tumor)	low	Dead	184
TCGA-AB-2965	57.4396	TCGA (LAML Tumor)	high	Dead	335
TCGA-AB-2936	25.3892	TCGA (LAML Tumor)	low	Alive	59
TCGA-AB-2839	36.7701	TCGA (LAML Tumor)	-	-	-
TCGA-AB-2879	34.7191	TCGA (LAML Tumor)	low	Alive	245
TCGA-AB-2886	56.0901	TCGA (LAML Tumor)	high	Alive	181
TCGA-AB-2901	38.1011	TCGA (LAML Tumor)	low	Alive	59
TCGA-AB-2862	40.4892	TCGA (LAML Tumor)	low	Alive	1430
TCGA-AB-2956	35.2502	TCGA (LAML Tumor)	low	Dead	183
TCGA-AB-2987	20.6996	TCGA (LAML Tumor)	low	Dead	184
TCGA-AB-2868	35.1209	TCGA (LAML Tumor)	-	-	-
K-562-SM-4QAR5	103.723	GTEx (Bone Marrow)	-	-	-
K-562-SM-3NMAP	113.306	GTEx (Bone Marrow)	-	-	-
K-562-SM-5QGOR	105.338	GTEx (Bone Marrow)	-	-	-
K-562-SM-4IHK7	78.438	GTEx (Bone Marrow)	-	-	-
K-562-SM-2D7VY	88.113	GTEx (Bone Marrow)	-	-	-
K-562-SM-5IFEL	122.776	GTEx (Bone Marrow)	-	-	-
K-562-SM-4BRWK	101.131	GTEx (Bone Marrow)	-	-	-
K-562-SM-48U2C	129.642	GTEx (Bone Marrow)	-	-	-
K-562-SM-4WAWH	104.003	GTEx (Bone Marrow)	-	-	-
K-562-SM-3NMDG	112.501	GTEx (Bone Marrow)	-	-	-
K-562-SM-5LU2Y	120.952	GTEx (Bone Marrow)	-	-	-
K-562-SM-4JBIQ	110.529	GTEx (Bone Marrow)	-	-	-
K-562-SM-5O98J	110.982	GTEx (Bone Marrow)	-	-	-
K-562-SM-5P9HH	97.4969	GTEx (Bone Marrow)	-	-	-
K-562-SM-5PNU4	113.81	GTEx (Bone Marrow)	-	-	-
K-562-SM-5N9B7	108.022	GTEx (Bone Marrow)	-	-	-
K-562-SM-4WWAK	102.429	GTEx (Bone Marrow)	-	-	-
K-562-SM-2HMJ2	148.518	GTEx (Bone Marrow)	-	-	-
K-562-SM-3P61Y	97.9712	GTEx (Bone Marrow)	-	-	-
K-562-SM-5LZWR	111.638	GTEx (Bone Marrow)	-	-	-
K-562-SM-32PLC	119.701	GTEx (Bone Marrow)	-	-	-
K-562-SM-2I3E7	71.7089	GTEx (Bone Marrow)	-	-	-
K-562-SM-5J2LX	114.777	GTEx (Bone Marrow)	-	-	-
K-562-SM-3LK7S	106.071	GTEx (Bone Marrow)	-	-	-
K-562-SM-4M1XD	97.8287	GTEx (Bone Marrow)	-	-	-
K-562-SM-5LZU1	125.783	GTEx (Bone Marrow)	-	-	-
K-562-SM-4VBPT	106.572	GTEx (Bone Marrow)	-	-	-
K-562-SM-5O9BA	106.351	GTEx (Bone Marrow)	-	-	-
K-562-SM-4AT3W	103.881	GTEx (Bone Marrow)	-	-	-
K-562-SM-4KKZ9	106.861	GTEx (Bone Marrow)	-	-	-
K-562-SM-5HL7A	116.613	GTEx (Bone Marrow)	-	-	-
K-562-SM-5GZZE	109.933	GTEx (Bone Marrow)	-	-	-
K-562-SM-2YUNN	82.6695	GTEx (Bone Marrow)	-	-	-
K-562-SM-5PNWU	108.007	GTEx (Bone Marrow)	-	-	-
K-562-SM-2S1Q5	108.721	GTEx (Bone Marrow)	-	-	-
K-562-SM-5IJDX	111.863	GTEx (Bone Marrow)	-	-	-
K-562-SM-32PMP	93.5707	GTEx (Bone Marrow)	-	-	-
K-562-SM-47JYY	100.141	GTEx (Bone Marrow)	-	-	-
K-562-SM-5Q59U	109.979	GTEx (Bone Marrow)	-	-	-
K-562-SM-4YCCQ	116.621	GTEx (Bone Marrow)	-	-	-
K-562-SM-4OOR8	104.669	GTEx (Bone Marrow)	-	-	-
K-562-SM-5CVL5	122.759	GTEx (Bone Marrow)	-	-	-
K-562-SM-2TF4E	116.25	GTEx (Bone Marrow)	-	-	-
K-562-SM-33HC7	90.5526	GTEx (Bone Marrow)	-	-	-
K-562-SM-5P9EQ	106.321	GTEx (Bone Marrow)	-	-	-
K-562-SM-5DUV6	119.311	GTEx (Bone Marrow)	-	-	-
K-562-SM-5J1MB	123.528	GTEx (Bone Marrow)	-	-	-
K-562-SM-46MWI	97.4226	GTEx (Bone Marrow)	-	-	-
K-562-SM-5IJB7	129.876	GTEx (Bone Marrow)	-	-	-
K-562-SM-2TC5E	99.587	GTEx (Bone Marrow)	-	-	-
K-562-SM-5L3FO	112.399	GTEx (Bone Marrow)	-	-	-
K-562-SM-4DM4W	95.5169	GTEx (Bone Marrow)	-	-	-
K-562-SM-59HJ4	114.761	GTEx (Bone Marrow)	-	-	-
K-562-SM-5K7ZB	123.502	GTEx (Bone Marrow)	-	-	-
K-562-SM-5Q5CL	117.31	GTEx (Bone Marrow)	-	-	-
K-562-SM-5KM2I	113.33	GTEx (Bone Marrow)	-	-	-
K-562-SM-4AD4F	105.192	GTEx (Bone Marrow)	-	-	-
K-562-SM-2S1RI	135.711	GTEx (Bone Marrow)	-	-	-
K-562-SM-5NQ9D	111.368	GTEx (Bone Marrow)	-	-	-
K-562-SM-5MR32	102.678	GTEx (Bone Marrow)	-	-	-
K-562-SM-2TF5R	98.9882	GTEx (Bone Marrow)	-	-	-
K-562-SM-48FEU	107.418	GTEx (Bone Marrow)	-	-	-
K-562-SM-2D7VW	73.4495	GTEx (Bone Marrow)	-	-	-
K-562-SM-5NQ6M	104.198	GTEx (Bone Marrow)	-	-	-
K-562-SM-3NB3I	117.603	GTEx (Bone Marrow)	-	-	-
K-562-SM-57WAW	121.321	GTEx (Bone Marrow)	-	-	-
K-562-SM-5K7TT	111.013	GTEx (Bone Marrow)	-	-	-
K-562-SM-5N9DX	120.659	GTEx (Bone Marrow)	-	-	-
K-562-SM-5GZWN	118.069	GTEx (Bone Marrow)	-	-	-
K-562-SM-3MJHH	121.532	GTEx (Bone Marrow)	-	-	-

## Sheet: Figure 2a hCINAP IP-MS proteins
Checked	Protein FDR Confidence	Master	Accession	Description	Exp. q-value	Sum PEP Score	Coverage	# Peptides	# PSMs	# Unique Peptides	# Protein Groups	# AAs	MW [kDa]	calc. pI	Score Sequest HT	# Peptides Sequest HT
FALSE	High	Master Protein	P52732	Kinesin-like protein KIF11 OS=Homo sapiens GN=KIF11 PE=1 SV=2	0	407.619	46.1174	59	238	56	1	1056	119.085	5.64	647.821	56
FALSE	High	Master Protein	P42704	Leucine-rich PPR motif-containing protein, mitochondrial OS=Homo sapiens GN=LRPPRC PE=1 SV=3	0	357.753	42.3242	56	190	59	1	1394	157.805	6.13	494.017	59
FALSE	High	Master Protein	P62263	40S ribosomal protein S14 OS=Homo sapiens GN=RPS14 PE=1 SV=3	0	231.319	49.6689	27	245	13	1	151	16.263	10.05	832.095	13
FALSE	High	Master Protein	P68363	Tubulin alpha-1B chain OS=Homo sapiens GN=TUBA1B PE=1 SV=1	0	211.638	51.8847	26	147	4	1	451	50.12	5.06	445.108	21
FALSE	High	Master Protein	P11142	Heat shock cognate 71 kDa protein OS=Homo sapiens GN=HSPA8 PE=1 SV=1	0	185.92	39.6285	25	114	23	1	646	70.854	5.52	319.063	26
FALSE	High	Master Protein	Q9BQE3	Tubulin alpha-1C chain OS=Homo sapiens GN=TUBA1C PE=1 SV=1	0	183.336	43.6526	24	133	1	1	449	49.863	5.1	401.825	18
FALSE	High	Master Protein	P05141	ADP/ATP translocase 2 OS=Homo sapiens GN=SLC25A5 PE=1 SV=7	0	182.604	54.698	24	213	10	1	298	32.831	9.69	539.121	25
FALSE	High	Master Protein	P12236	ADP/ATP translocase 3 OS=Homo sapiens GN=SLC25A6 PE=1 SV=4	0	169.355	55.7047	23	182	5	1	298	32.845	9.74	425.64	24
FALSE	High	Master Protein	P78527	DNA-dependent protein kinase catalytic subunit OS=Homo sapiens GN=PRKDC PE=1 SV=3	0	168.379	12.6453	23	88	47	1	4128	468.788	7.12	178.299	47
FALSE	High	Master Protein	P0DMV9	Heat shock 70 kDa protein 1B OS=Homo sapiens GN=HSPA1B PE=1 SV=1	0	158.978	42.5897	22	81	21	1	641	70.009	5.66	206.338	24
FALSE	High	Master Protein	P68104	Elongation factor 1-alpha 1 OS=Homo sapiens GN=EEF1A1 PE=1 SV=1	0	156.456	41.1255	21	125	15	1	462	50.109	9.01	372.771	15
FALSE	High	Master Protein	Q9NVI7	ATPase family AAA domain-containing protein 3A OS=Homo sapiens GN=ATAD3A PE=1 SV=2	0	154.651	41.1672	20	89	9	1	634	71.325	8.98	217.269	28
FALSE	High	Master Protein	Q9Y3D8	Adenylate kinase isoenzyme 6 OS=Homo sapiens GN=AK6 PE=1 SV=1	0	129.619	74.4186	20	236	13	1	172	20.049	4.58	699.977	13
FALSE	High	Master Protein	O14744	Protein arginine N-methyltransferase 5 OS=Homo sapiens GN=PRMT5 PE=1 SV=4	0	128.428	38.9325	18	62	20	1	637	72.638	6.29	152.633	20
FALSE	High	Master Protein	P12235	ADP/ATP translocase 1 OS=Homo sapiens GN=SLC25A4 PE=1 SV=4	0	121.361	43.2886	18	144	3	1	298	33.043	9.76	338.589	17
FALSE	High	Master Protein	P13645	Keratin, type I cytoskeletal 10 OS=Homo sapiens GN=KRT10 PE=1 SV=6	0	111.135	37.1575	18	88	16	1	584	58.792	5.21	223.071	20
FALSE	High	Master Protein	Q5T9A4	ATPase family AAA domain-containing protein 3B OS=Homo sapiens GN=ATAD3B PE=1 SV=1	0	102.478	31.9444	17	71	4	1	648	72.527	9.2	172.703	23
FALSE	High	Master Protein	Q9BQA1	Methylosome protein 50 OS=Homo sapiens GN=WDR77 PE=1 SV=1	0	99.606	46.7836	15	44	12	1	342	36.701	5.17	134.11	12
FALSE	High	Master Protein	Q00059	Transcription factor A, mitochondrial OS=Homo sapiens GN=TFAM PE=1 SV=1	0	98.7606	47.561	15	61	15	1	246	29.078	9.72	141.222	15
FALSE	High	Master Protein	P05023	Sodium/potassium-transporting ATPase subunit alpha-1 OS=Homo sapiens GN=ATP1A1 PE=1 SV=1	0	95.1237	25.3177	15	42	22	1	1023	112.824	5.49	97.3455	22
FALSE	High	Master Protein	P35908	Keratin, type II cytoskeletal 2 epidermal OS=Homo sapiens GN=KRT2 PE=1 SV=2	0	91.8258	29.5775	15	54	14	1	639	65.393	8	134.633	18
FALSE	High	Master Protein	P04264	Keratin, type II cytoskeletal 1 OS=Homo sapiens GN=KRT1 PE=1 SV=6	0	82.9123	26.7081	13	58	16	1	644	65.999	8.12	136.653	18
FALSE	High	Master Protein	Q9BUF5	Tubulin beta-6 chain OS=Homo sapiens GN=TUBB6 PE=1 SV=1	0	79.3098	22.6457	13	97	2	1	446	49.825	4.88	276.596	10
FALSE	High	Master Protein	O95831	Apoptosis-inducing factor 1, mitochondrial OS=Homo sapiens GN=AIFM1 PE=1 SV=1	0	75.1506	28.8744	13	30	13	1	613	66.859	8.95	78.8861	13
FALSE	High	Master Protein	Q9GZT3	SRA stem-loop-interacting RNA-binding protein, mitochondrial OS=Homo sapiens GN=SLIRP PE=1 SV=1	0	71.0908	65.1376	12	25	8	1	109	12.341	10.24	73.795	8
FALSE	High	Master Protein	P11021	78 kDa glucose-regulated protein OS=Homo sapiens GN=HSPA5 PE=1 SV=2	0	66.7379	27.5229	12	29	14	1	654	72.288	5.16	58.5161	15
FALSE	High	Master Protein	P08238	Heat shock protein HSP 90-beta OS=Homo sapiens GN=HSP90AB1 PE=1 SV=4	0	64.8453	23.4807	12	28	9	1	724	83.212	5.03	63.3813	15
FALSE	High	Master Protein	P31943	Heterogeneous nuclear ribonucleoprotein H OS=Homo sapiens GN=HNRNPH1 PE=1 SV=4	0	64.0194	24.2762	12	29	4	1	449	49.198	6.3	87.6358	7
FALSE	High	Master Protein	P06576	ATP synthase subunit beta, mitochondrial OS=Homo sapiens GN=ATP5B PE=1 SV=3	0	59.247	23.0624	12	19	8	1	529	56.525	5.4	51.3998	8
FALSE	High	Master Protein	Q6P1M0	Long-chain fatty acid transport protein 4 OS=Homo sapiens GN=SLC27A4 PE=1 SV=1	0	57.4077	23.0171	12	20	12	1	643	72.018	8.47	45.6989	12
FALSE	High	Master Protein	P60709	Actin, cytoplasmic 1 OS=Homo sapiens GN=ACTB PE=1 SV=1	0	55.2505	31.2	12	30	3	1	375	41.71	5.48	77.7493	8
FALSE	High	Master Protein	P62829	60S ribosomal protein L23 OS=Homo sapiens GN=RPL23 PE=1 SV=1	0	54.954	46.4286	11	28	9	1	140	14.856	10.51	77.1078	9
FALSE	High	Master Protein	P38646	Stress-70 protein, mitochondrial OS=Homo sapiens GN=HSPA9 PE=1 SV=2	0	51.7474	24.1532	11	19	12	1	679	73.635	6.16	45.3914	12
FALSE	High	Master Protein	P25705	ATP synthase subunit alpha, mitochondrial OS=Homo sapiens GN=ATP5A1 PE=1 SV=1	0	51.3143	24.0506	11	24	12	1	553	59.714	9.13	62.2949	12
FALSE	High	Master Protein	P13639	Elongation factor 2 OS=Homo sapiens GN=EEF2 PE=1 SV=4	0	51.1878	14.8019	11	22	10	1	858	95.277	6.83	51.632	11
FALSE	High	Master Protein	P63173	60S ribosomal protein L38 OS=Homo sapiens GN=RPL38 PE=1 SV=2	0	49.9204	57.1429	11	31	5	1	70	8.213	10.1	86.5526	5
FALSE	High	Master Protein	P02768	Serum albumin OS=Homo sapiens GN=ALB PE=1 SV=2	0	49.8435	8.867	11	160	7	1	609	69.321	6.28	385.891	7
FALSE	High	Master Protein	Q15366	Poly(rC)-binding protein 2 OS=Homo sapiens GN=PCBP2 PE=1 SV=1	0	48.0827	40.274	11	24	5	1	365	38.556	6.79	59.4507	9
FALSE	High	Master Protein	P49411	Elongation factor Tu, mitochondrial OS=Homo sapiens GN=TUFM PE=1 SV=2	0	47.856	25.2212	11	22	9	1	452	49.51	7.61	49.8896	9
FALSE	High	Master Protein	P06748	Nucleophosmin OS=Homo sapiens GN=NPM1 PE=1 SV=2	0	9.65891	6.12245	10	5	2	1	294	32.555	4.78	8.42942	2
FALSE	High	Master Protein	P42167	Lamina-associated polypeptide 2, isoforms beta/gamma OS=Homo sapiens GN=TMPO PE=1 SV=2	0	46.8353	34.3612	9	24	5	1	454	50.639	9.38	55.4806	11
FALSE	High	Master Protein	P53007	Tricarboxylate transport protein, mitochondrial OS=Homo sapiens GN=SLC25A1 PE=1 SV=2	0	46.4788	25.7235	9	26	8	1	311	33.991	9.89	58.6934	8
FALSE	High	Master Protein	P16615	Sarcoplasmic/endoplasmic reticulum calcium ATPase 2 OS=Homo sapiens GN=ATP2A2 PE=1 SV=1	0	44.7428	12.38	9	20	11	1	1042	114.683	5.34	43.0437	11
FALSE	High	Master Protein	Q15365	Poly(rC)-binding protein 1 OS=Homo sapiens GN=PCBP1 PE=1 SV=2	0	44.729	35.6742	9	23	6	1	356	37.474	7.09	56.9167	9
FALSE	High	Master Protein	P69905	Hemoglobin subunit alpha OS=Homo sapiens GN=HBA1 PE=1 SV=2	0	44.5039	28.169	9	42	3	1	142	15.248	8.68	136.771	3
FALSE	High	Master Protein	P17844	Probable ATP-dependent RNA helicase DDX5 OS=Homo sapiens GN=DDX5 PE=1 SV=1	0	43.2901	20.8469	9	25	8	1	614	69.105	8.92	48.502	12
FALSE	High	Master Protein	Q9Y265	RuvB-like 1 OS=Homo sapiens GN=RUVBL1 PE=1 SV=1	0	42.8689	26.5351	9	18	9	1	456	50.196	6.42	35.8072	9
FALSE	High	Master Protein	O00571	ATP-dependent RNA helicase DDX3X OS=Homo sapiens GN=DDX3X PE=1 SV=3	0	41.7396	18.2779	9	27	11	1	662	73.198	7.18	58.597	12
FALSE	High	Master Protein	Q9Y230	RuvB-like 2 OS=Homo sapiens GN=RUVBL2 PE=1 SV=3	0	40.3473	26.9978	9	20	9	1	463	51.125	5.64	48.7997	9
FALSE	High	Master Protein	Q9NXV2	BTB/POZ domain-containing protein KCTD5 OS=Homo sapiens GN=KCTD5 PE=1 SV=1	0	39.3797	25.2137	9	27	5	1	234	26.076	6.24	87.6838	5
FALSE	High	Master Protein	P42166	Lamina-associated polypeptide 2, isoform alpha OS=Homo sapiens GN=TMPO PE=1 SV=2	0	39.1497	16.7147	9	14	1	1	694	75.446	7.66	36.4687	7
FALSE	High	Master Protein	Q16891	MICOS complex subunit MIC60 OS=Homo sapiens GN=IMMT PE=1 SV=1	0	38.7432	15.3034	8	20	11	1	758	83.626	6.48	39.6255	11
FALSE	High	Master Protein	P04843	Dolichyl-diphosphooligosaccharide--protein glycosyltransferase subunit 1 OS=Homo sapiens GN=RPN1 PE=1 SV=1	0	38.2431	15.1565	8	19	8	1	607	68.527	6.38	40.1063	8
FALSE	High	Master Protein	P10809	60 kDa heat shock protein, mitochondrial OS=Homo sapiens GN=HSPD1 PE=1 SV=2	0	37.8881	15.0087	8	18	8	1	573	61.016	5.87	45.9466	8
FALSE	High	Master Protein	Q15208	Serine/threonine-protein kinase 38 OS=Homo sapiens GN=STK38 PE=1 SV=1	0	36.2585	25.5914	8	21	12	1	465	54.155	7.15	42.917	12
FALSE	High	Master Protein	P31689	DnaJ homolog subfamily A member 1 OS=Homo sapiens GN=DNAJA1 PE=1 SV=2	0	35.4241	15.1134	8	23	7	1	397	44.839	7.08	40.8568	7
FALSE	High	Master Protein	Q02978	Mitochondrial 2-oxoglutarate/malate carrier protein OS=Homo sapiens GN=SLC25A11 PE=1 SV=3	0	35.2524	27.3885	8	22	9	1	314	34.04	9.91	55.2668	9
FALSE	High	Master Protein	P52272	Heterogeneous nuclear ribonucleoprotein M OS=Homo sapiens GN=HNRNPM PE=1 SV=3	0	35.0208	18.9041	8	17	11	1	730	77.464	8.7	34.2777	11
FALSE	High	Master Protein	Q06830	Peroxiredoxin-1 OS=Homo sapiens GN=PRDX1 PE=1 SV=1	0	34.5363	55.7789	8	19	9	1	199	22.096	8.13	35.4368	9
FALSE	High	Master Protein	Q9UBX3	Mitochondrial dicarboxylate carrier OS=Homo sapiens GN=SLC25A10 PE=1 SV=2	0	34.2119	32.7526	8	22	8	1	287	31.262	9.54	27.9515	8
FALSE	High	Master Protein	Q9NZ01	Very-long-chain enoyl-CoA reductase OS=Homo sapiens GN=TECR PE=1 SV=1	0	33.781	18.8312	8	19	6	1	308	36.011	9.45	37.962	6
FALSE	High	Master Protein	P62736	Actin, aortic smooth muscle OS=Homo sapiens GN=ACTA2 PE=1 SV=1	0	32.5315	19.8939	7	16	1	1	377	41.982	5.39	44.6393	6
FALSE	High	Master Protein	Q08J23	tRNA (cytosine(34)-C(5))-methyltransferase OS=Homo sapiens GN=NSUN2 PE=1 SV=2	0	31.5188	13.6897	7	16	9	1	767	86.416	6.77	20.1523	9
FALSE	High	Master Protein	P62979	Ubiquitin-40S ribosomal protein S27a OS=Homo sapiens GN=RPS27A PE=1 SV=2	0	31.2715	33.9744	7	35	6	1	156	17.953	9.64	81.0843	6
FALSE	High	Master Protein	P07900	Heat shock protein HSP 90-alpha OS=Homo sapiens GN=HSP90AA1 PE=1 SV=5	0	31.2577	11.612	7	13	1	1	732	84.607	5.02	30.5994	7
FALSE	High	Master Protein	Q92841	Probable ATP-dependent RNA helicase DDX17 OS=Homo sapiens GN=DDX17 PE=1 SV=2	0	31.1635	15.2263	7	15	5	1	729	80.222	8.27	32.3611	9
FALSE	High	Master Protein	P20700	Lamin-B1 OS=Homo sapiens GN=LMNB1 PE=1 SV=2	0	30.6691	19.2833	7	19	11	1	586	66.368	5.16	36.857	11
FALSE	High	Master Protein	P60891	Ribose-phosphate pyrophosphokinase 1 OS=Homo sapiens GN=PRPS1 PE=1 SV=2	0	29.7991	27.044	7	14	8	1	318	34.812	6.98	18.9099	8
FALSE	High	Master Protein	Q00325	Phosphate carrier protein, mitochondrial OS=Homo sapiens GN=SLC25A3 PE=1 SV=2	0	28.4701	22.3757	7	42	11	1	362	40.069	9.38	93.8782	11
FALSE	High	Master Protein	P55795	Heterogeneous nuclear ribonucleoprotein H2 OS=Homo sapiens GN=HNRNPH2 PE=1 SV=1	0	26.7866	11.3586	7	16	1	1	449	49.232	6.3	44.634	4
FALSE	High	Master Protein	O14828	Secretory carrier-associated membrane protein 3 OS=Homo sapiens GN=SCAMP3 PE=1 SV=3	0	26.4945	13.5447	7	7	4	1	347	38.262	7.64	20.321	4
FALSE	High	Master Protein	P98175	RNA-binding protein 10 OS=Homo sapiens GN=RBM10 PE=1 SV=3	0	26.406	9.13978	6	11	7	1	930	103.469	5.97	17.0137	7
FALSE	High	Master Protein	O14654	Insulin receptor substrate 4 OS=Homo sapiens GN=IRS4 PE=1 SV=1	0	26.3286	7.55768	6	18	8	1	1257	133.685	8.44	37.1403	8
FALSE	High	Master Protein	P25205	DNA replication licensing factor MCM3 OS=Homo sapiens GN=MCM3 PE=1 SV=3	0	26.0639	13.1188	6	17	9	1	808	90.924	5.77	29.5157	9
FALSE	High	Master Protein	Q8WWY3	U4/U6 small nuclear ribonucleoprotein Prp31 OS=Homo sapiens GN=PRPF31 PE=1 SV=2	0	25.7446	17.2345	6	15	8	1	499	55.421	5.78	29.0291	8
FALSE	High	Master Protein	P04406	Glyceraldehyde-3-phosphate dehydrogenase OS=Homo sapiens GN=GAPDH PE=1 SV=3	0	24.943	17.3134	6	6	4	1	335	36.03	8.46	17.9745	4
FALSE	High	Master Protein	P57721	Poly(rC)-binding protein 3 OS=Homo sapiens GN=PCBP3 PE=2 SV=2	0	24.6661	17.5202	6	12	1	1	371	39.44	8.07	29.1748	5
FALSE	High	Master Protein	O43175	D-3-phosphoglycerate dehydrogenase OS=Homo sapiens GN=PHGDH PE=1 SV=4	0	24.6309	14.4465	6	13	7	1	533	56.614	6.71	31.8326	7
FALSE	High	Master Protein	P55072	Transitional endoplasmic reticulum ATPase OS=Homo sapiens GN=VCP PE=1 SV=4	0	24.5881	7.56824	6	10	5	1	806	89.266	5.26	18.3626	5
FALSE	High	Master Protein	P15880	40S ribosomal protein S2 OS=Homo sapiens GN=RPS2 PE=1 SV=2	0	24.1572	24.2321	6	16	6	1	293	31.305	10.24	26.0069	6
FALSE	High	Master Protein	Q9BSD7	Cancer-related nucleoside-triphosphatase OS=Homo sapiens GN=NTPCR PE=1 SV=1	0	23.6283	31.0526	6	10	5	1	190	20.7	9.54	29.2125	5
FALSE	High	Master Protein	P52597	Heterogeneous nuclear ribonucleoprotein F OS=Homo sapiens GN=HNRNPF PE=1 SV=3	0	23.1553	20	6	15	5	1	415	45.643	5.58	30.0033	6
FALSE	High	Master Protein	O00148	ATP-dependent RNA helicase DDX39A OS=Homo sapiens GN=DDX39A PE=1 SV=2	0	21.4267	16.8618	6	11	7	1	427	49.098	5.68	15.218	7
FALSE	High	Master Protein	P55209	Nucleosome assembly protein 1-like 1 OS=Homo sapiens GN=NAP1L1 PE=1 SV=1	0	21.1611	11.7647	6	5	4	1	391	45.346	4.46	13.8184	4
FALSE	High	Master Protein	P50416	Carnitine O-palmitoyltransferase 1, liver isoform OS=Homo sapiens GN=CPT1A PE=1 SV=2	0	21.058	11.9017	6	11	7	1	773	88.311	8.65	18.2677	7
FALSE	High	Master Protein	Q53H12	Acylglycerol kinase, mitochondrial OS=Homo sapiens GN=AGK PE=1 SV=2	0	20.7675	13.981	5	15	4	1	422	47.107	8.09	23.4619	4
FALSE	High	Master Protein	P36542	ATP synthase subunit gamma, mitochondrial OS=Homo sapiens GN=ATP5C1 PE=1 SV=1	0	20.5322	20.8054	5	11	5	1	298	32.975	9.22	24.7153	5
FALSE	High	Master Protein	Q00839	Heterogeneous nuclear ribonucleoprotein U OS=Homo sapiens GN=HNRNPU PE=1 SV=6	0	20.4098	9.33333	5	12	7	1	825	90.528	6	23.454	7
FALSE	High	Master Protein	P53985	Monocarboxylate transporter 1 OS=Homo sapiens GN=SLC16A1 PE=1 SV=3	0	20.254	7	5	12	3	1	500	53.909	8.66	27.9023	3
FALSE	High	Master Protein	P13647	Keratin, type II cytoskeletal 5 OS=Homo sapiens GN=KRT5 PE=1 SV=3	0	19.7494	8.47458	5	9	3	1	590	62.34	7.74	19.9874	5
FALSE	High	Master Protein	P45880	Voltage-dependent anion-selective channel protein 2 OS=Homo sapiens GN=VDAC2 PE=1 SV=2	0	19.2948	18.3673	5	11	4	1	294	31.547	7.56	29.2875	4
FALSE	High	Master Protein	P50402	Emerin OS=Homo sapiens GN=EMD PE=1 SV=1	0	19.2776	25.9843	5	10	5	1	254	28.976	5.5	15.8844	5
FALSE	High	Master Protein	Q13263	Transcription intermediary factor 1-beta OS=Homo sapiens GN=TRIM28 PE=1 SV=5	0	19.2203	8.62275	5	10	6	1	835	88.493	5.77	21.7075	6
FALSE	High	Master Protein	P61978	Heterogeneous nuclear ribonucleoprotein K OS=Homo sapiens GN=HNRNPK PE=1 SV=1	0	19.1642	15.1188	5	5	5	1	463	50.944	5.54	12.6735	5
FALSE	High	Master Protein	Q53GQ0	Very-long-chain 3-oxoacyl-CoA reductase OS=Homo sapiens GN=HSD17B12 PE=1 SV=2	0	19.0148	14.4231	5	11	5	1	312	34.302	9.32	22.3099	5
FALSE	High	Master Protein	Q96PK6	RNA-binding protein 14 OS=Homo sapiens GN=RBM14 PE=1 SV=2	0	18.7865	9.56652	5	10	6	1	669	69.449	9.67	19.3665	6
FALSE	High	Master Protein	P57088	Transmembrane protein 33 OS=Homo sapiens GN=TMEM33 PE=1 SV=2	0	18.4322	17.8138	5	10	4	1	247	27.96	9.7	21.2897	4
FALSE	High	Master Protein	Q8WVX9	Fatty acyl-CoA reductase 1 OS=Homo sapiens GN=FAR1 PE=1 SV=1	0	18.3502	12.8155	5	9	6	1	515	59.319	9.17	21.0999	6
FALSE	High	Master Protein	P61619	Protein transport protein Sec61 subunit alpha isoform 1 OS=Homo sapiens GN=SEC61A1 PE=1 SV=2	0	17.8111	11.1345	5	15	5	1	476	52.231	8.06	25.2238	5
FALSE	High	Master Protein	P02533	Keratin, type I cytoskeletal 14 OS=Homo sapiens GN=KRT14 PE=1 SV=4	0	17.5707	8.47458	5	24	1	1	472	51.529	5.16	51.2349	5
FALSE	High	Master Protein	Q562R1	Beta-actin-like protein 2 OS=Homo sapiens GN=ACTBL2 PE=1 SV=2	0	16.8436	13.0319	5	8	1	1	376	41.976	5.59	24.3573	3
FALSE	High	Master Protein	P35613	Basigin OS=Homo sapiens GN=BSG PE=1 SV=2	0	16.5378	14.8052	5	7	4	1	385	42.174	5.66	16.0775	4
FALSE	High	Master Protein	Q9H936	Mitochondrial glutamate carrier 1 OS=Homo sapiens GN=SLC25A22 PE=1 SV=1	0	16.4421	19.195	4	12	6	1	323	34.448	9.29	29.549	6
FALSE	High	Master Protein	Q16875	6-phosphofructo-2-kinase/fructose-2,6-bisphosphatase 3 OS=Homo sapiens GN=PFKFB3 PE=1 SV=1	0	16.2828	12.1154	4	6	6	1	520	59.571	8.21	10.0967	6
FALSE	High	Master Protein	P06733	Alpha-enolase OS=Homo sapiens GN=ENO1 PE=1 SV=2	0	16.0646	14.5161	4	8	6	1	434	47.139	7.39	8.27872	6
FALSE	High	Master Protein	Q14498	RNA-binding protein 39 OS=Homo sapiens GN=RBM39 PE=1 SV=2	0	16.021	9.81132	4	8	4	1	530	59.343	10.1	17.5184	4
FALSE	High	Master Protein	P28288	ATP-binding cassette sub-family D member 3 OS=Homo sapiens GN=ABCD3 PE=1 SV=1	0	15.8956	8.19423	4	15	6	1	659	75.428	9.36	18.7895	6
FALSE	High	Master Protein	P60842	Eukaryotic initiation factor 4A-I OS=Homo sapiens GN=EIF4A1 PE=1 SV=1	0	15.8478	12.5616	4	7	3	1	406	46.125	5.48	14.0623	4
FALSE	High	Master Protein	Q5SRD1	Putative mitochondrial import inner membrane translocase subunit Tim23B OS=Homo sapiens GN=TIMM23B PE=5 SV=2	0	15.3184	16.3424	4	4	4	1	257	28.03	9.39	7.53366	4
FALSE	High	Master Protein	Q14681	BTB/POZ domain-containing protein KCTD2 OS=Homo sapiens GN=KCTD2 PE=1 SV=3	0	14.7468	12.9278	4	8	2	1	263	28.509	5.29	28.611	2
FALSE	High	Master Protein	Q9Y5M8	Signal recognition particle receptor subunit beta OS=Homo sapiens GN=SRPRB PE=1 SV=3	0	14.6441	23.2472	4	7	5	1	271	29.684	9.04	9.47363	5
FALSE	High	Master Protein	P33992	DNA replication licensing factor MCM5 OS=Homo sapiens GN=MCM5 PE=1 SV=5	0	14.3222	8.71935	4	8	6	1	734	82.233	8.37	12.6118	6
FALSE	High	Master Protein	Q6P4A7	Sideroflexin-4 OS=Homo sapiens GN=SFXN4 PE=1 SV=1	0	14.2683	12.1662	4	8	3	1	337	37.974	9.19	18.9493	3
FALSE	High	Master Protein	P15531	Nucleoside diphosphate kinase A OS=Homo sapiens GN=NME1 PE=1 SV=1	0	14.2034	25	4	5	3	1	152	17.138	6.19	12.5879	3
FALSE	High	Master Protein	P40938	Replication factor C subunit 3 OS=Homo sapiens GN=RFC3 PE=1 SV=2	0	13.9881	16.2921	4	7	5	1	356	40.53	8.34	6.31815	5
FALSE	High	Master Protein	P10696	Alkaline phosphatase, placental-like OS=Homo sapiens GN=ALPPL2 PE=2 SV=4	0	13.9174	3.00752	4	5	1	1	532	57.341	6.34	16.8998	1
FALSE	High	Master Protein	P49368	T-complex protein 1 subunit gamma OS=Homo sapiens GN=CCT3 PE=1 SV=4	0	13.8545	6.05505	4	5	3	1	545	60.495	6.49	13.9102	3
FALSE	High	Master Protein	E9PAV3	Nascent polypeptide-associated complex subunit alpha, muscle-specific form OS=Homo sapiens GN=NACA PE=1 SV=1	0	13.8379	1.92493	4	4	2	1	2078	205.295	9.58	10.6601	3
FALSE	High	Master Protein	P40939	Trifunctional enzyme subunit alpha, mitochondrial OS=Homo sapiens GN=HADHA PE=1 SV=2	0	13.8356	8.25688	4	7	6	1	763	82.947	9.04	9.53176	6
FALSE	High	Master Protein	P62913	60S ribosomal protein L11 OS=Homo sapiens GN=RPL11 PE=1 SV=2	0	13.7989	23.0337	4	10	4	1	178	20.24	9.6	17.1907	4
FALSE	High	Master Protein	Q13148	TAR DNA-binding protein 43 OS=Homo sapiens GN=TARDBP PE=1 SV=1	0	13.5749	8.9372	4	5	3	1	414	44.711	6.19	12.2448	3
FALSE	High	Master Protein	P14618	Pyruvate kinase PKM OS=Homo sapiens GN=PKM PE=1 SV=4	0	13.5204	9.22787	4	7	4	1	531	57.9	7.84	17.6251	4
FALSE	High	Master Protein	Q6PML9	Zinc transporter 9 OS=Homo sapiens GN=SLC30A9 PE=1 SV=1	0	13.2266	6.69014	4	4	3	1	568	63.475	8.32	10.4019	3
FALSE	High	Master Protein	Q15233	Non-POU domain-containing octamer-binding protein OS=Homo sapiens GN=NONO PE=1 SV=4	0	13.215	15.2866	4	8	5	1	471	54.197	8.95	13.0516	5
FALSE	High	Master Protein	P10155	60 kDa SS-A/Ro ribonucleoprotein OS=Homo sapiens GN=TROVE2 PE=1 SV=2	0	13.0659	7.62082	4	4	3	1	538	60.631	8.03	6.80421	3
FALSE	High	Master Protein	O14980	Exportin-1 OS=Homo sapiens GN=XPO1 PE=1 SV=1	0	12.4407	4.29505	4	4	4	1	1071	123.306	6.06	9.2815	4
FALSE	High	Master Protein	P25398	40S ribosomal protein S12 OS=Homo sapiens GN=RPS12 PE=1 SV=3	0	12.3714	25.7576	4	6	3	1	132	14.505	7.21	11.1658	3
FALSE	High	Master Protein	Q9ULX6	A-kinase anchor protein 8-like OS=Homo sapiens GN=AKAP8L PE=1 SV=3	0	11.8656	5.57276	4	3	3	1	646	71.604	5.07	4.70795	3
FALSE	High	Master Protein	Q92616	Translational activator GCN1 OS=Homo sapiens GN=GCN1L1 PE=1 SV=6	0	11.8147	2.09659	3	6	5	1	2671	292.572	7.47	8.72177	5
FALSE	High	Master Protein	P10599	Thioredoxin OS=Homo sapiens GN=TXN PE=1 SV=3	0	11.7106	39.0476	3	9	4	1	105	11.73	4.92	8.07993	4
FALSE	High	Master Protein	P35527	Keratin, type I cytoskeletal 9 OS=Homo sapiens GN=KRT9 PE=1 SV=3	0	11.19	7.22311	3	10	3	1	623	62.027	5.24	20.4024	4
FALSE	High	Master Protein	P62258	14-3-3 protein epsilon OS=Homo sapiens GN=YWHAE PE=1 SV=1	0	11.0962	23.5294	3	12	4	1	255	29.155	4.74	19.7192	5
FALSE	High	Master Protein	P54105	Methylosome subunit pICln OS=Homo sapiens GN=CLNS1A PE=1 SV=1	0	10.9542	13.5021	3	5	2	1	237	26.199	4.11	13.9008	2
FALSE	High	Master Protein	O60762	Dolichol-phosphate mannosyltransferase subunit 1 OS=Homo sapiens GN=DPM1 PE=1 SV=1	0	10.6499	16.5385	3	5	3	1	260	29.616	9.57	4.3701	3
FALSE	High	Master Protein	P08195	4F2 cell-surface antigen heavy chain OS=Homo sapiens GN=SLC3A2 PE=1 SV=3	0	10.6274	7.46032	3	5	3	1	630	67.952	5.01	7.80808	3
FALSE	High	Master Protein	Q8IZQ5	Selenoprotein H OS=Homo sapiens GN=SELH PE=1 SV=2	0	10.508	18.8525	3	9	2	1	122	13.446	9.74	22.1327	2
FALSE	High	Master Protein	O75251	NADH dehydrogenase [ubiquinone] iron-sulfur protein 7, mitochondrial OS=Homo sapiens GN=NDUFS7 PE=1 SV=3	0	10.4941	15.493	3	5	3	1	213	23.548	9.99	7.7397	3
FALSE	High	Master Protein	Q9NRZ9	Lymphoid-specific helicase OS=Homo sapiens GN=HELLS PE=1 SV=1	0	10.4244	4.77327	3	7	4	1	838	97.012	7.93	8.81398	4
FALSE	High	Master Protein	Q8IWS0	PHD finger protein 6 OS=Homo sapiens GN=PHF6 PE=1 SV=1	0	10.4065	10.6849	3	7	4	1	365	41.264	8.68	1.62143	4
FALSE	High	Master Protein	P23528	Cofilin-1 OS=Homo sapiens GN=CFL1 PE=1 SV=3	0	10.3606	17.4699	3	4	3	1	166	18.491	8.09	5.61023	3
FALSE	High	Master Protein	Q15070	Mitochondrial inner membrane protein OXA1L OS=Homo sapiens GN=OXA1L PE=1 SV=3	0	10.2829	8.73563	3	9	4	1	435	48.516	9.45	13.5899	4
FALSE	High	Master Protein	Q13601	KRR1 small subunit processome component homolog OS=Homo sapiens GN=KRR1 PE=1 SV=4	0	10.1337	9.97375	3	5	4	1	381	43.638	9.77	7.17191	4
FALSE	High	Master Protein	Q9NRK6	ATP-binding cassette sub-family B member 10, mitochondrial OS=Homo sapiens GN=ABCB10 PE=1 SV=2	0	10.1145	4.06504	3	6	3	1	738	79.098	9.85	13.5963	3
FALSE	High	Master Protein	Q01130	Serine/arginine-rich splicing factor 2 OS=Homo sapiens GN=SRSF2 PE=1 SV=4	0	10.025	11.3122	3	5	2	1	221	25.461	11.85	12.5183	2
FALSE	High	Master Protein	P26599	Polypyrimidine tract-binding protein 1 OS=Homo sapiens GN=PTBP1 PE=1 SV=1	0	10.0108	7.72128	3	4	3	1	531	57.186	9.17	7.19038	3
FALSE	High	Master Protein	Q9H9B4	Sideroflexin-1 OS=Homo sapiens GN=SFXN1 PE=1 SV=4	0	9.92412	9.31677	3	3	3	1	322	35.596	9.07	6.47693	3
FALSE	High	Master Protein	P53621	Coatomer subunit alpha OS=Homo sapiens GN=COPA PE=1 SV=2	0	9.65586	3.59477	3	4	4	1	1224	138.258	7.66	8.0251	4
FALSE	High	Master Protein	Q14739	Lamin-B receptor OS=Homo sapiens GN=LBR PE=1 SV=2	0	9.57708	4.87805	3	6	3	1	615	70.658	9.36	10.6254	3
FALSE	High	Master Protein	P26641	Elongation factor 1-gamma OS=Homo sapiens GN=EEF1G PE=1 SV=3	0	9.41618	5.26316	3	3	2	1	437	50.087	6.67	9.4729	2
FALSE	High	Master Protein	Q16576	Histone-binding protein RBBP7 OS=Homo sapiens GN=RBBP7 PE=1 SV=1	0	9.37766	4.47059	3	4	2	1	425	47.79	5.05	7.63626	2
FALSE	High	Master Protein	P27348	14-3-3 protein theta OS=Homo sapiens GN=YWHAQ PE=1 SV=1	0	9.23628	16.7347	3	10	2	1	245	27.747	4.78	16.6028	4
FALSE	High	Master Protein	O60884	DnaJ homolog subfamily A member 2 OS=Homo sapiens GN=DNAJA2 PE=1 SV=1	0	8.97536	5.09709	3	8	2	1	412	45.717	6.48	7.17303	2
FALSE	High	Master Protein	Q9Y4W6	AFG3-like protein 2 OS=Homo sapiens GN=AFG3L2 PE=1 SV=2	0	8.97225	3.51317	3	6	3	1	797	88.528	8.66	11.1543	3
FALSE	High	Master Protein	P55084	Trifunctional enzyme subunit beta, mitochondrial OS=Homo sapiens GN=HADHB PE=1 SV=3	0	8.92212	7.59494	3	9	4	1	474	51.262	9.41	18.6399	4
FALSE	High	Master Protein	Q9BRX2	Protein pelota homolog OS=Homo sapiens GN=PELO PE=1 SV=2	0	8.90133	9.09091	3	4	4	1	385	43.332	6.34	6.63149	4
FALSE	High	Master Protein	P62158	Calmodulin OS=Homo sapiens GN=CALM1 PE=1 SV=2	0	8.82914	16.1074	3	6	2	1	149	16.827	4.22	5.79626	2
FALSE	High	Master Protein	P63167	Dynein light chain 1, cytoplasmic OS=Homo sapiens GN=DYNLL1 PE=1 SV=1	0	8.63145	12.3596	3	4	1	1	89	10.359	7.4	8.56804	1
FALSE	High	Master Protein	Q15029	116 kDa U5 small nuclear ribonucleoprotein component OS=Homo sapiens GN=EFTUD2 PE=1 SV=1	0	8.22421	4.32099	3	7	3	1	972	109.366	5	12.6067	4
FALSE	High	Master Protein	P38919	Eukaryotic initiation factor 4A-III OS=Homo sapiens GN=EIF4A3 PE=1 SV=4	0	8.17286	6.56934	3	2	1	1	411	46.841	6.73	4.82676	2
FALSE	High	Master Protein	Q9BZK3	Putative nascent polypeptide-associated complex subunit alpha-like protein OS=Homo sapiens GN=NACAP1 PE=5 SV=1	0	8.05823	13.1455	3	2	1	1	213	23.292	4.59	5.49495	2
FALSE	High	Master Protein	P08559	Pyruvate dehydrogenase E1 component subunit alpha, somatic form, mitochondrial OS=Homo sapiens GN=PDHA1 PE=1 SV=3	0	7.99282	5.89744	3	3	2	1	390	43.268	8.06	4.73112	2
FALSE	High	Master Protein	Q15369	Transcription elongation factor B polypeptide 1 OS=Homo sapiens GN=TCEB1 PE=1 SV=1	0	7.96633	27.6786	3	4	3	1	112	12.465	4.78	1.66846	3
FALSE	High	Master Protein	Q9NX63	MICOS complex subunit MIC19 OS=Homo sapiens GN=CHCHD3 PE=1 SV=1	0	7.69209	10.1322	3	2	2	1	227	26.136	8.28	5.23477	2
FALSE	High	Master Protein	O95232	Luc7-like protein 3 OS=Homo sapiens GN=LUC7L3 PE=1 SV=2	0	7.67408	5.78704	3	3	2	1	432	51.435	9.79	4.69279	2
FALSE	High	Master Protein	P60468	Protein transport protein Sec61 subunit beta OS=Homo sapiens GN=SEC61B PE=1 SV=2	0	7.6493	21.875	3	7	2	1	96	9.968	11.56	13.6894	2
FALSE	High	Master Protein	P40937	Replication factor C subunit 5 OS=Homo sapiens GN=RFC5 PE=1 SV=1	0	7.6447	9.41176	3	4	3	1	340	38.472	7.2	8.11171	3
FALSE	High	Master Protein	P39656	Dolichyl-diphosphooligosaccharide--protein glycosyltransferase 48 kDa subunit OS=Homo sapiens GN=DDOST PE=1 SV=4	0	7.64348	6.57895	3	4	3	1	456	50.769	6.55	7.95445	3
FALSE	High	Master Protein	P17987	T-complex protein 1 subunit alpha OS=Homo sapiens GN=TCP1 PE=1 SV=1	0	7.23943	5.57554	3	3	3	1	556	60.306	6.11	6.0566	3
FALSE	High	Master Protein	P51617	Interleukin-1 receptor-associated kinase 1 OS=Homo sapiens GN=IRAK1 PE=1 SV=2	0	7.2188	4.35393	2	3	3	1	712	76.489	6.62	3.97575	3
FALSE	High	Master Protein	P07195	L-lactate dehydrogenase B chain OS=Homo sapiens GN=LDHB PE=1 SV=2	0	7.18024	8.38323	2	5	3	1	334	36.615	6.05	8.11982	3
FALSE	High	Master Protein	Q9NVH1	DnaJ homolog subfamily C member 11 OS=Homo sapiens GN=DNAJC11 PE=1 SV=2	0	7.17767	5.18784	2	5	3	1	559	63.239	8.4	10.6529	3
FALSE	High	Master Protein	Q6UXV4	MICOS complex subunit MIC27 OS=Homo sapiens GN=APOOL PE=1 SV=1	0	7.13037	13.0597	2	3	2	1	268	29.14	9.52	2.97542	2
FALSE	High	Master Protein	Q9NVH0	Exonuclease 3'-5' domain-containing protein 2 OS=Homo sapiens GN=EXD2 PE=1 SV=2	0	7.12641	5.15298	2	4	3	1	621	70.308	8.32	5.32213	3
FALSE	High	Master Protein	Q96EY1	DnaJ homolog subfamily A member 3, mitochondrial OS=Homo sapiens GN=DNAJA3 PE=1 SV=2	0	7.08732	5.83333	2	4	2	1	480	52.456	9.26	8.74166	2
FALSE	High	Master Protein	P11166	Solute carrier family 2, facilitated glucose transporter member 1 OS=Homo sapiens GN=SLC2A1 PE=1 SV=2	0	7.02054	5.89431	2	3	2	1	492	54.049	8.72	5.68672	2
FALSE	High	Master Protein	O00264	Membrane-associated progesterone receptor component 1 OS=Homo sapiens GN=PGRMC1 PE=1 SV=3	0	7.00185	7.69231	2	3	2	1	195	21.658	4.7	7.30122	2
FALSE	High	Master Protein	P23246	Splicing factor, proline- and glutamine-rich OS=Homo sapiens GN=SFPQ PE=1 SV=2	0	6.99718	4.66761	2	3	3	1	707	76.102	9.44	4.50765	3
FALSE	High	Master Protein	O00165	HCLS1-associated protein X-1 OS=Homo sapiens GN=HAX1 PE=1 SV=2	0	6.96686	11.4695	2	5	3	1	279	31.601	4.92	6.73979	3
FALSE	High	Master Protein	Q9NTJ5	Phosphatidylinositide phosphatase SAC1 OS=Homo sapiens GN=SACM1L PE=1 SV=2	0	6.92175	5.28109	2	4	3	1	587	66.924	7.12	6.51825	3
FALSE	High	Master Protein	P27708	CAD protein OS=Homo sapiens GN=CAD PE=1 SV=3	0	6.79417	1.66292	2	3	3	1	2225	242.829	6.46	4.34933	3
FALSE	High	Master Protein	Q9NRP0	Oligosaccharyltransferase complex subunit OSTC OS=Homo sapiens GN=OSTC PE=1 SV=1	0	6.57774	8.05369	2	2	1	1	149	16.818	9.13	6.52412	1
FALSE	High	Master Protein	P04075	Fructose-bisphosphate aldolase A OS=Homo sapiens GN=ALDOA PE=1 SV=2	0	6.51828	5.21978	2	4	2	1	364	39.395	8.09	4.06458	2
FALSE	High	Master Protein	Q6P2Q9	Pre-mRNA-processing-splicing factor 8 OS=Homo sapiens GN=PRPF8 PE=1 SV=2	0	6.22938	1.37045	2	6	4	1	2335	273.427	8.84	3.73758	4
FALSE	High	Master Protein	O00410	Importin-5 OS=Homo sapiens GN=IPO5 PE=1 SV=4	0	6.20121	3.19052	2	4	3	1	1097	123.55	4.94	1.99248	3
FALSE	High	Master Protein	P61604	10 kDa heat shock protein, mitochondrial OS=Homo sapiens GN=HSPE1 PE=1 SV=2	0	6.20011	13.7255	2	5	1	1	102	10.925	8.92	15.1267	1
FALSE	High	Master Protein	Q96NB2	Sideroflexin-2 OS=Homo sapiens GN=SFXN2 PE=1 SV=2	0	6.03206	5.90062	2	4	2	1	322	36.208	9.41	6.47302	2
FALSE	High	Master Protein	P12268	Inosine-5'-monophosphate dehydrogenase 2 OS=Homo sapiens GN=IMPDH2 PE=1 SV=2	0	6.00115	4.47471	2	3	2	1	514	55.77	6.9	6.32831	2
FALSE	High	Master Protein	Q9NS69	Mitochondrial import receptor subunit TOM22 homolog OS=Homo sapiens GN=TOMM22 PE=1 SV=3	0	5.95703	8.4507	2	2	1	1	142	15.512	4.34	4.75035	1
FALSE	High	Master Protein	P62937	Peptidyl-prolyl cis-trans isomerase A OS=Homo sapiens GN=PPIA PE=1 SV=2	0	5.93311	13.9394	2	2	2	1	165	18.001	7.81	2.36072	2
FALSE	High	Master Protein	P55060	Exportin-2 OS=Homo sapiens GN=CSE1L PE=1 SV=3	0	5.93076	3.0896	2	4	3	1	971	110.346	5.77	6.21356	3
FALSE	High	Master Protein	Q14974	Importin subunit beta-1 OS=Homo sapiens GN=KPNB1 PE=1 SV=2	0	5.88524	2.39726	2	2	2	1	876	97.108	4.78	4.4463	2
FALSE	High	Master Protein	Q9P016	Thymocyte nuclear protein 1 OS=Homo sapiens GN=THYN1 PE=1 SV=1	0	5.84598	17.3333	2	4	3	1	225	25.681	9.25	5.65002	3
FALSE	High	Master Protein	Q86VP6	Cullin-associated NEDD8-dissociated protein 1 OS=Homo sapiens GN=CAND1 PE=1 SV=2	0	5.74542	2.27642	2	3	3	1	1230	136.289	5.78	2.21908	3
FALSE	High	Master Protein	O14929	Histone acetyltransferase type B catalytic subunit OS=Homo sapiens GN=HAT1 PE=1 SV=1	0	5.68487	3.10263	2	1	1	1	419	49.481	5.69	3.06313	1
FALSE	High	Master Protein	P51571	Translocon-associated protein subunit delta OS=Homo sapiens GN=SSR4 PE=1 SV=1	0	5.66402	5.78035	2	7	1	1	173	18.987	6.15	8.44942	1
FALSE	High	Master Protein	P46782	40S ribosomal protein S5 OS=Homo sapiens GN=RPS5 PE=1 SV=4	0	5.6207	11.2745	2	2	2	1	204	22.862	9.72	3.56908	2
FALSE	High	Master Protein	Q9Y5A9	YTH domain-containing family protein 2 OS=Homo sapiens GN=YTHDF2 PE=1 SV=2	0	5.54439	2.07254	2	4	1	1	579	62.296	8.79	7.27282	1
FALSE	High	Master Protein	P63104	14-3-3 protein zeta/delta OS=Homo sapiens GN=YWHAZ PE=1 SV=1	0	5.53513	10.6122	2	9	1	1	245	27.728	4.79	15.9144	3
FALSE	High	Master Protein	Q8NF37	Lysophosphatidylcholine acyltransferase 1 OS=Homo sapiens GN=LPCAT1 PE=1 SV=2	0	5.52704	3.37079	2	2	2	1	534	59.113	6.02	2.35811	2
FALSE	High	Master Protein	Q9UN37	Vacuolar protein sorting-associated protein 4A OS=Homo sapiens GN=VPS4A PE=1 SV=1	0	5.4924	4.34783	2	2	2	1	437	48.867	7.8	2.58973	2
FALSE	High	Master Protein	P12004	Proliferating cell nuclear antigen OS=Homo sapiens GN=PCNA PE=1 SV=1	0	5.48175	5.74713	2	1	1	1	261	28.75	4.69	2.89125	1
FALSE	High	Master Protein	Q3SXM5	Inactive hydroxysteroid dehydrogenase-like protein 1 OS=Homo sapiens GN=HSDL1 PE=1 SV=3	0	5.44267	6.06061	2	2	2	1	330	36.978	8.72	2.82083	2
FALSE	High	Master Protein	Q3MHD2	Protein LSM12 homolog OS=Homo sapiens GN=LSM12 PE=1 SV=2	0	5.36937	6.66667	2	1	1	1	195	21.687	7.74	2.38816	1
FALSE	High	Master Protein	Q9HD45	Transmembrane 9 superfamily member 3 OS=Homo sapiens GN=TM9SF3 PE=1 SV=2	0	5.35841	3.73514	2	2	2	1	589	67.843	7.21	3.81866	2
FALSE	High	Master Protein	Q8N5Z5	BTB/POZ domain-containing protein KCTD17 OS=Homo sapiens GN=KCTD17 PE=1 SV=3	0	5.34361	3.73832	2	3	1	1	321	35.648	4.86	9.00909	1
FALSE	High	Master Protein	Q9P035	Very-long-chain (3R)-3-hydroxyacyl-CoA dehydratase 3 OS=Homo sapiens GN=HACD3 PE=1 SV=2	0	5.28784	8.83978	2	6	3	1	362	43.132	8.94	7.38068	3
FALSE	High	Master Protein	Q7Z6Z7	E3 ubiquitin-protein ligase HUWE1 OS=Homo sapiens GN=HUWE1 PE=1 SV=3	0	5.28496	0.86877	2	3	3	1	4374	481.589	5.22	1.93207	3
FALSE	High	Master Protein	O43663	Protein regulator of cytokinesis 1 OS=Homo sapiens GN=PRC1 PE=1 SV=2	0	5.22238	2.74194	2	3	2	1	620	71.562	6.68	3.4459	2
FALSE	High	Master Protein	P52292	Importin subunit alpha-1 OS=Homo sapiens GN=KPNA2 PE=1 SV=1	0	5.18217	2.83554	2	1	1	1	529	57.826	5.4	3.33122	1
FALSE	High	Master Protein	Q96TA2	ATP-dependent zinc metalloprotease YME1L1 OS=Homo sapiens GN=YME1L1 PE=1 SV=2	0	5.13365	1.68176	2	1	1	1	773	86.401	8.76	2.87285	1
FALSE	High	Master Protein	Q9BT22	Chitobiosyldiphosphodolichol beta-mannosyltransferase OS=Homo sapiens GN=ALG1 PE=1 SV=2	0	5.10557	4.74138	2	5	2	1	464	52.484	7.23	9.29791	2
FALSE	High	Master Protein	P35606	Coatomer subunit beta' OS=Homo sapiens GN=COPB2 PE=1 SV=2	0	5.10473	2.42826	2	2	2	1	906	102.422	5.27	0	2
FALSE	High	Master Protein	O95470	Sphingosine-1-phosphate lyase 1 OS=Homo sapiens GN=SGPL1 PE=1 SV=3	0	5.01678	6.16197	2	3	3	1	568	63.483	9.16	3.85199	3
FALSE	High	Master Protein	P62266	40S ribosomal protein S23 OS=Homo sapiens GN=RPS23 PE=1 SV=3	0	5.00546	7.69231	2	4	1	1	143	15.798	10.49	6.01973	1
FALSE	High	Master Protein	P20020	Plasma membrane calcium-transporting ATPase 1 OS=Homo sapiens GN=ATP2B1 PE=1 SV=3	0	4.96895	2.22576	2	3	2	1	1258	138.668	6.04	1.8603	2
FALSE	High	Master Protein	Q14318	Peptidyl-prolyl cis-trans isomerase FKBP8 OS=Homo sapiens GN=FKBP8 PE=1 SV=2	0	4.95782	3.64078	2	1	1	1	412	44.534	4.84	2.41369	1
FALSE	High	Master Protein	Q13200	26S proteasome non-ATPase regulatory subunit 2 OS=Homo sapiens GN=PSMD2 PE=1 SV=3	0	4.79968	1.65198	2	2	1	1	908	100.136	5.2	4.49777	1
FALSE	High	Master Protein	P35249	Replication factor C subunit 4 OS=Homo sapiens GN=RFC4 PE=1 SV=2	0	4.73351	4.95868	2	3	2	1	363	39.657	8.02	5.46065	2
FALSE	High	Master Protein	P17812	CTP synthase 1 OS=Homo sapiens GN=CTPS1 PE=1 SV=2	0	4.7251	3.7225	2	2	2	1	591	66.648	6.46	1.77965	2
FALSE	High	Master Protein	P50990	T-complex protein 1 subunit theta OS=Homo sapiens GN=CCT8 PE=1 SV=4	0	4.72079	2.55474	2	1	1	1	548	59.583	5.6	1.6852	1
FALSE	High	Master Protein	P05413	Fatty acid-binding protein, heart OS=Homo sapiens GN=FABP3 PE=1 SV=4	0	4.71461	17.2932	2	2	2	1	133	14.849	6.8	3.88309	2
FALSE	High	Master Protein	Q6SPF0	Atherin OS=Homo sapiens GN=SAMD1 PE=1 SV=1	0	4.68445	3.71747	2	1	1	1	538	56.018	7.58	3.55336	1
FALSE	High	Master Protein	O00483	Cytochrome c oxidase subunit NDUFA4 OS=Homo sapiens GN=NDUFA4 PE=1 SV=1	0	4.6076	22.2222	2	3	2	1	81	9.364	9.38	5.99649	2
FALSE	High	Master Protein	Q8WUH6	Transmembrane protein 263 OS=Homo sapiens GN=TMEM263 PE=1 SV=1	0	4.5385	12.931	2	1	1	1	116	11.741	9.32	3.02555	1
FALSE	High	Master Protein	P09622	Dihydrolipoyl dehydrogenase, mitochondrial OS=Homo sapiens GN=DLD PE=1 SV=2	0	4.51767	4.12574	2	4	2	1	509	54.143	7.85	5.68379	2
FALSE	High	Master Protein	Q9Y5L4	Mitochondrial import inner membrane translocase subunit Tim13 OS=Homo sapiens GN=TIMM13 PE=1 SV=1	0	4.4999	14.7368	2	1	1	1	95	10.493	8.18	2.3117	1
FALSE	High	Master Protein	P14678	Small nuclear ribonucleoprotein-associated proteins B and B' OS=Homo sapiens GN=SNRPB PE=1 SV=2	0	4.44665	6.66667	2	4	2	1	240	24.594	11.19	4.65339	2
FALSE	High	Master Protein	Q95604	HLA class I histocompatibility antigen, Cw-17 alpha chain OS=Homo sapiens GN=HLA-C PE=1 SV=1	0	4.31731	3.49462	2	1	1	1	372	41.213	6.8	2.56838	1
FALSE	High	Master Protein	Q9UM00	Transmembrane and coiled-coil domain-containing protein 1 OS=Homo sapiens GN=TMCO1 PE=1 SV=1	0	4.27437	11.7021	2	4	2	1	188	21.161	9.74	5.92587	2
FALSE	High	Master Protein	Q6IAN0	Dehydrogenase/reductase SDR family member 7B OS=Homo sapiens GN=DHRS7B PE=1 SV=2	0	4.2723	3.69231	2	1	1	1	325	35.097	9.55	2.56561	1
FALSE	High	Master Protein	O95218	Zinc finger Ran-binding domain-containing protein 2 OS=Homo sapiens GN=ZRANB2 PE=1 SV=2	0	4.26753	3.33333	2	1	1	1	330	37.382	10.01	2.35984	1
FALSE	High	Master Protein	Q14257	Reticulocalbin-2 OS=Homo sapiens GN=RCN2 PE=1 SV=1	0	4.24857	6.30915	2	1	1	1	317	36.854	4.4	2.64789	1
FALSE	High	Master Protein	Q96HS1	Serine/threonine-protein phosphatase PGAM5, mitochondrial OS=Homo sapiens GN=PGAM5 PE=1 SV=2	0	4.23336	5.53633	1	4	2	1	289	31.985	8.68	6.00071	2
FALSE	High	Master Protein	P51570	Galactokinase OS=Homo sapiens GN=GALK1 PE=1 SV=1	0	4.20866	3.31633	1	2	1	1	392	42.246	6.46	4.21602	1
FALSE	High	Master Protein	P08865	40S ribosomal protein SA OS=Homo sapiens GN=RPSA PE=1 SV=4	0	4.17328	4.40678	1	2	1	1	295	32.833	4.87	5.04717	1
FALSE	High	Master Protein	P22695	Cytochrome b-c1 complex subunit 2, mitochondrial OS=Homo sapiens GN=UQCRC2 PE=1 SV=3	0	4.15695	3.53201	1	2	1	1	453	48.413	8.63	2.10031	1
FALSE	High	Master Protein	Q9NXE4	Sphingomyelin phosphodiesterase 4 OS=Homo sapiens GN=SMPD4 PE=1 SV=2	0	4.1488	1.08827	1	3	1	1	827	93.292	7.97	6.2216	1
FALSE	High	Master Protein	Q9Y5Q8	General transcription factor 3C polypeptide 5 OS=Homo sapiens GN=GTF3C5 PE=1 SV=2	0	4.0421	3.85356	1	2	2	1	519	59.533	6.9	3.67249	2
FALSE	High	Master Protein	Q9HC21	Mitochondrial thiamine pyrophosphate carrier OS=Homo sapiens GN=SLC25A19 PE=1 SV=1	0	4.0402	5	1	2	2	1	320	35.488	9.55	1.62778	2
FALSE	High	Master Protein	P31153	S-adenosylmethionine synthase isoform type-2 OS=Homo sapiens GN=MAT2A PE=1 SV=1	0	4.01296	3.79747	1	3	1	1	395	43.633	6.48	1.76595	1
FALSE	High	Master Protein	O15269	Serine palmitoyltransferase 1 OS=Homo sapiens GN=SPTLC1 PE=1 SV=1	0	3.99216	3.59408	1	2	2	1	473	52.71	6.01	3.62952	2
FALSE	High	Master Protein	Q9P258	Protein RCC2 OS=Homo sapiens GN=RCC2 PE=1 SV=2	0	3.97922	3.2567	1	3	1	1	522	56.049	8.78	5.3627	1
FALSE	High	Master Protein	P48047	ATP synthase subunit O, mitochondrial OS=Homo sapiens GN=ATP5O PE=1 SV=1	0	3.93817	5.16432	1	1	1	1	213	23.263	9.96	3.07614	1
FALSE	High	Master Protein	Q9NQ92	Coordinator of PRMT5 and differentiation stimulator OS=Homo sapiens GN=COPRS PE=1 SV=3	0	3.923	14.1304	1	1	1	1	184	20.054	4.18	3.76509	1
FALSE	High	Master Protein	P52701	DNA mismatch repair protein Msh6 OS=Homo sapiens GN=MSH6 PE=1 SV=2	0	3.89781	1.39706	1	2	2	1	1360	152.689	6.9	1.82852	2
FALSE	High	Master Protein	P62316	Small nuclear ribonucleoprotein Sm D2 OS=Homo sapiens GN=SNRPD2 PE=1 SV=1	0	3.86934	8.47458	1	1	1	1	118	13.518	9.91	2.2868	1
FALSE	High	Master Protein	Q99653	Calcineurin B homologous protein 1 OS=Homo sapiens GN=CHP1 PE=1 SV=3	0	3.85449	8.20513	1	1	1	1	195	22.442	5.1	2.47024	1
FALSE	High	Master Protein	P36578	60S ribosomal protein L4 OS=Homo sapiens GN=RPL4 PE=1 SV=5	0	3.84345	2.57611	1	2	1	1	427	47.667	11.06	4.82801	1
FALSE	High	Master Protein	Q14671	Pumilio homolog 1 OS=Homo sapiens GN=PUM1 PE=1 SV=3	0	3.82965	2.44519	1	3	2	1	1186	126.395	6.84	1.63076	2
FALSE	High	Master Protein	P35250	Replication factor C subunit 2 OS=Homo sapiens GN=RFC2 PE=1 SV=3	0	3.8242	2.54237	1	2	1	1	354	39.132	6.44	4.38806	1
FALSE	High	Master Protein	Q9UKT4	F-box only protein 5 OS=Homo sapiens GN=FBXO5 PE=1 SV=1	0	3.75078	5.81655	1	2	2	1	447	50.114	8.92	1.60856	2
FALSE	High	Master Protein	Q99832	T-complex protein 1 subunit eta OS=Homo sapiens GN=CCT7 PE=1 SV=2	0	3.74862	3.49908	1	2	2	1	543	59.329	7.65	3.47455	2
FALSE	High	Master Protein	Q8WWC4	Uncharacterized protein C2orf47, mitochondrial OS=Homo sapiens GN=C2orf47 PE=1 SV=1	0	3.69343	8.59107	1	4	2	1	291	32.524	9.17	3.63686	2
FALSE	High	Master Protein	P01008	Antithrombin-III OS=Homo sapiens GN=SERPINC1 PE=1 SV=1	0	3.63116	2.37069	1	1	1	1	464	52.569	6.71	3.69564	1
FALSE	High	Master Protein	Q96A33	Coiled-coil domain-containing protein 47 OS=Homo sapiens GN=CCDC47 PE=1 SV=1	0	3.56671	2.48447	1	1	1	1	483	55.838	4.87	2.83765	1
FALSE	High	Master Protein	P52815	39S ribosomal protein L12, mitochondrial OS=Homo sapiens GN=MRPL12 PE=1 SV=2	0	3.55768	6.06061	1	3	1	1	198	21.335	8.87	6.82175	1
FALSE	High	Master Protein	P78347	General transcription factor II-I OS=Homo sapiens GN=GTF2I PE=1 SV=2	0	3.54165	2.10421	1	2	2	1	998	112.346	6.39	3.89162	2
FALSE	High	Master Protein	O75489	NADH dehydrogenase [ubiquinone] iron-sulfur protein 3, mitochondrial OS=Homo sapiens GN=NDUFS3 PE=1 SV=1	0	3.53925	4.92424	1	1	1	1	264	30.223	7.5	1.96972	1
FALSE	High	Master Protein	O14681	Etoposide-induced protein 2.4 homolog OS=Homo sapiens GN=EI24 PE=1 SV=4	0	3.44465	4.70588	1	2	2	1	340	38.94	9.72	1.64721	2
FALSE	High	Master Protein	P23526	Adenosylhomocysteinase OS=Homo sapiens GN=AHCY PE=1 SV=4	0	3.44141	2.5463	1	1	1	1	432	47.685	6.34	1.88704	1
FALSE	High	Master Protein	P60174	Triosephosphate isomerase OS=Homo sapiens GN=TPI1 PE=1 SV=3	0	3.39973	8.39161	1	2	2	1	286	30.772	5.92	0	2
FALSE	High	Master Protein	P19338	Nucleolin OS=Homo sapiens GN=NCL PE=1 SV=3	0	3.38143	1.26761	1	1	1	1	710	76.568	4.7	1.77765	1
FALSE	High	Master Protein	Q8WVD3	E3 ubiquitin-protein ligase RNF138 OS=Homo sapiens GN=RNF138 PE=1 SV=1	0	3.3701	7.7551	1	3	2	1	245	28.174	6.93	4.35633	2
FALSE	High	Master Protein	Q9Y3C6	Peptidyl-prolyl cis-trans isomerase-like 1 OS=Homo sapiens GN=PPIL1 PE=1 SV=1	0	3.36331	10.241	1	1	1	1	166	18.225	7.99	0	1
FALSE	High	Master Protein	P11586	C-1-tetrahydrofolate synthase, cytoplasmic OS=Homo sapiens GN=MTHFD1 PE=1 SV=3	0	3.3149	2.35294	1	3	2	1	935	101.495	7.3	7.06863	2
FALSE	High	Master Protein	P30041	Peroxiredoxin-6 OS=Homo sapiens GN=PRDX6 PE=1 SV=3	0	3.31161	9.82143	1	2	2	1	224	25.019	6.38	1.62048	2
FALSE	High	Master Protein	Q9H3K6	BolA-like protein 2 OS=Homo sapiens GN=BOLA2 PE=1 SV=1	0	3.28563	20.9302	1	2	2	1	86	10.11	6.52	2.26534	2
FALSE	High	Master Protein	O15258	Protein RER1 OS=Homo sapiens GN=RER1 PE=1 SV=1	0	3.23109	4.08163	1	2	1	1	196	22.943	9.54	1.64502	1
FALSE	High	Master Protein	P62318	Small nuclear ribonucleoprotein Sm D3 OS=Homo sapiens GN=SNRPD3 PE=1 SV=1	0	3.16552	7.14286	1	1	1	1	126	13.907	10.32	2.25271	1
FALSE	High	Master Protein	Q9Y277	Voltage-dependent anion-selective channel protein 3 OS=Homo sapiens GN=VDAC3 PE=1 SV=1	0	3.16027	3.88693	1	1	1	1	283	30.639	8.66	1.90737	1
FALSE	High	Master Protein	P85037	Forkhead box protein K1 OS=Homo sapiens GN=FOXK1 PE=1 SV=1	0	3.15983	1.22783	1	1	1	1	733	75.411	9.32	2.01119	1
FALSE	High	Master Protein	Q16718	NADH dehydrogenase [ubiquinone] 1 alpha subcomplex subunit 5 OS=Homo sapiens GN=NDUFA5 PE=1 SV=3	0	3.15939	13.7931	1	1	1	1	116	13.45	5.99	1.66361	1
FALSE	High	Master Protein	Q9H910	Hematological and neurological expressed 1-like protein OS=Homo sapiens GN=HN1L PE=1 SV=1	0	3.14327	7.36842	1	1	1	1	190	20.051	9.26	1.90256	1
FALSE	High	Master Protein	Q9BUA3	Uncharacterized protein C11orf84 OS=Homo sapiens GN=C11orf84 PE=1 SV=3	0	3.1405	7.61155	1	2	2	1	381	41.011	5.01	1.98216	2
FALSE	High	Master Protein	Q8WWH5	Probable tRNA pseudouridine synthase 1 OS=Homo sapiens GN=TRUB1 PE=1 SV=1	0	3.12796	3.15186	1	2	1	1	349	37.229	8.25	4.01003	1
FALSE	High	Master Protein	O75030	Microphthalmia-associated transcription factor OS=Homo sapiens GN=MITF PE=1 SV=2	0.00192308	3.12413	1.71103	1	1	1	1	526	58.758	6.33	2.5155	1
FALSE	High	Master Protein	Q92604	Acyl-CoA:lysophosphatidylglycerol acyltransferase 1 OS=Homo sapiens GN=LPGAT1 PE=1 SV=1	0.00192308	3.12309	2.97297	1	1	1	1	370	43.061	8.92	2.10494	1
FALSE	High	Master Protein	Q99615	DnaJ homolog subfamily C member 7 OS=Homo sapiens GN=DNAJC7 PE=1 SV=2	0.00192308	3.07319	4.65587	1	4	2	1	494	56.405	6.96	1.67961	2
FALSE	High	Master Protein	P06730	Eukaryotic translation initiation factor 4E OS=Homo sapiens GN=EIF4E PE=1 SV=2	0.00192308	3.03319	10.1382	1	2	2	1	217	25.082	6.15	0	2
FALSE	High	Master Protein	Q9NPL8	Complex I assembly factor TIMMDC1, mitochondrial OS=Homo sapiens GN=TIMMDC1 PE=1 SV=2	0.00192308	3.02886	3.50877	1	1	1	1	285	32.158	8.5	2.38034	1
FALSE	High	Master Protein	P48643	T-complex protein 1 subunit epsilon OS=Homo sapiens GN=CCT5 PE=1 SV=1	0.00192308	2.91757	1.84843	1	2	1	1	541	59.633	5.66	1.75768	1
FALSE	High	Master Protein	P13073	Cytochrome c oxidase subunit 4 isoform 1, mitochondrial OS=Homo sapiens GN=COX4I1 PE=1 SV=1	0.00192308	2.91222	5.91716	1	1	1	1	169	19.564	9.51	1.80599	1
FALSE	High	Master Protein	P12277	Creatine kinase B-type OS=Homo sapiens GN=CKB PE=1 SV=1	0.00192308	2.91151	4.19948	1	1	1	1	381	42.617	5.59	1.71094	1
FALSE	High	Master Protein	P07858	Cathepsin B OS=Homo sapiens GN=CTSB PE=1 SV=3	0.00192308	2.90344	5.30973	1	2	1	1	339	37.797	6.3	0	1
FALSE	High	Master Protein	Q96IJ6	Mannose-1-phosphate guanyltransferase alpha OS=Homo sapiens GN=GMPPA PE=1 SV=1	0.00192308	2.89449	2.38095	1	1	1	1	420	46.262	7.21	2.08506	1
FALSE	High	Master Protein	P62701	40S ribosomal protein S4, X isoform OS=Homo sapiens GN=RPS4X PE=1 SV=2	0.00192308	2.89245	3.42205	1	1	1	1	263	29.579	10.15	2.09594	1
FALSE	High	Master Protein	P62269	40S ribosomal protein S18 OS=Homo sapiens GN=RPS18 PE=1 SV=3	0.00192308	2.88606	5.26316	1	1	1	1	152	17.708	10.99	2.0433	1
FALSE	High	Master Protein	O43318	Mitogen-activated protein kinase kinase kinase 7 OS=Homo sapiens GN=MAP3K7 PE=1 SV=1	0.00192308	2.88207	2.31023	1	1	1	1	606	67.153	7.11	0	1
FALSE	High	Master Protein	Q92945	Far upstream element-binding protein 2 OS=Homo sapiens GN=KHSRP PE=1 SV=4	0.00192308	2.8636	1.82841	1	2	1	1	711	73.07	7.3	3.86196	1
FALSE	High	Master Protein	Q96CS3	FAS-associated factor 2 OS=Homo sapiens GN=FAF2 PE=1 SV=2	0.00192308	2.82246	2.69663	1	1	1	1	445	52.591	5.62	2.02158	1
FALSE	High	Master Protein	Q3ZCQ8	Mitochondrial import inner membrane translocase subunit TIM50 OS=Homo sapiens GN=TIMM50 PE=1 SV=2	0.00192308	2.81531	3.11615	1	1	1	1	353	39.622	8.37	2.29491	1
FALSE	High	Master Protein	Q9BZX2	Uridine-cytidine kinase 2 OS=Homo sapiens GN=UCK2 PE=1 SV=1	0.00192308	2.81502	5.36398	1	1	1	1	261	29.281	6.7	0	1
FALSE	High	Master Protein	P62714	Serine/threonine-protein phosphatase 2A catalytic subunit beta isoform OS=Homo sapiens GN=PPP2CB PE=1 SV=1	0.00192308	2.81389	3.55987	1	1	1	1	309	35.552	5.43	2.2856	1
FALSE	High	Master Protein	Q92769	Histone deacetylase 2 OS=Homo sapiens GN=HDAC2 PE=1 SV=2	0.00192308	2.80803	3.68852	1	4	2	1	488	55.329	5.91	1.90834	2
FALSE	High	Master Protein	P49327	Fatty acid synthase OS=Homo sapiens GN=FASN PE=1 SV=3	0.00192308	2.80604	0.358423	1	2	1	1	2511	273.254	6.44	4.03714	1
FALSE	High	Master Protein	P37108	Signal recognition particle 14 kDa protein OS=Homo sapiens GN=SRP14 PE=1 SV=2	0.00192308	2.77963	5.88235	1	2	1	1	136	14.561	10.04	4.13044	1
FALSE	High	Master Protein	P14649	Myosin light chain 6B OS=Homo sapiens GN=MYL6B PE=1 SV=1	0.00192308	2.72423	6.25	1	2	1	1	208	22.75	5.73	0	1
FALSE	High	Master Protein	Q9H6S0	Probable ATP-dependent RNA helicase YTHDC2 OS=Homo sapiens GN=YTHDC2 PE=1 SV=2	0.00192308	2.71602	0.699301	1	1	1	1	1430	160.147	8.4	1.90401	1
FALSE	High	Master Protein	P23396	40S ribosomal protein S3 OS=Homo sapiens GN=RPS3 PE=1 SV=2	0.00192308	2.68969	10.6996	1	2	2	1	243	26.671	9.66	2.2338	2
FALSE	High	Master Protein	Q8N1F7	Nuclear pore complex protein Nup93 OS=Homo sapiens GN=NUP93 PE=1 SV=2	0.00192308	2.6091	2.3199	1	2	2	1	819	93.43	5.72	1.90466	2
FALSE	High	Master Protein	P21912	Succinate dehydrogenase [ubiquinone] iron-sulfur subunit, mitochondrial OS=Homo sapiens GN=SDHB PE=1 SV=3	0.00192308	2.60906	6.42857	1	2	2	1	280	31.609	8.76	0	2
FALSE	High	Master Protein	P62805	Histone H4 OS=Homo sapiens GN=HIST1H4A PE=1 SV=2	0.00192308	2.60854	9.70874	1	1	1	1	103	11.36	11.36	2.29187	1
FALSE	High	Master Protein	Q92541	RNA polymerase-associated protein RTF1 homolog OS=Homo sapiens GN=RTF1 PE=1 SV=4	0.00192308	2.59261	1.5493	1	1	1	1	710	80.265	8.15	0	1
FALSE	High	Master Protein	O00411	DNA-directed RNA polymerase, mitochondrial OS=Homo sapiens GN=POLRMT PE=1 SV=2	0.00192308	2.53363	0.894309	1	2	1	1	1230	138.532	8.98	0	1
FALSE	High	Master Protein	P14174	Macrophage migration inhibitory factor OS=Homo sapiens GN=MIF PE=1 SV=4	0.00192308	2.521	7.82609	1	1	1	1	115	12.468	7.88	2.36737	1
FALSE	High	Master Protein	Q07666	KH domain-containing, RNA-binding, signal transduction-associated protein 1 OS=Homo sapiens GN=KHDRBS1 PE=1 SV=1	0.00192308	2.51201	3.16027	1	1	1	1	443	48.197	8.66	1.83206	1
FALSE	High	Master Protein	Q68CQ7	Glycosyltransferase 8 domain-containing protein 1 OS=Homo sapiens GN=GLT8D1 PE=1 SV=2	0.00192308	2.4908	2.69542	1	1	1	1	371	41.909	9.35	1.93505	1
FALSE	High	Master Protein	Q96T76	MMS19 nucleotide excision repair protein homolog OS=Homo sapiens GN=MMS19 PE=1 SV=2	0.00192308	2.48307	1.06796	1	1	1	1	1030	113.217	6.35	2.19201	1
FALSE	High	Master Protein	Q9BXS6	Nucleolar and spindle-associated protein 1 OS=Homo sapiens GN=NUSAP1 PE=1 SV=1	0.00192308	2.47782	2.49433	1	1	1	1	441	49.422	9.91	1.9674	1
FALSE	High	Master Protein	P78371	T-complex protein 1 subunit beta OS=Homo sapiens GN=CCT2 PE=1 SV=4	0.00192308	2.47366	2.24299	1	1	1	1	535	57.452	6.46	1.9217	1
FALSE	High	Master Protein	O75643	U5 small nuclear ribonucleoprotein 200 kDa helicase OS=Homo sapiens GN=SNRNP200 PE=1 SV=2	0.00192308	2.46661	0.514981	1	1	1	1	2136	244.353	6.06	0	1
FALSE	High	Master Protein	P55854	Small ubiquitin-related modifier 3 OS=Homo sapiens GN=SUMO3 PE=1 SV=2	0.00192308	2.43723	11.6505	1	1	1	1	103	11.63	5.49	2.49156	1
FALSE	High	Master Protein	P04080	Cystatin-B OS=Homo sapiens GN=CSTB PE=1 SV=2	0.00192308	2.43451	12.2449	1	1	1	1	98	11.133	7.56	2.11398	1
FALSE	High	Master Protein	Q9H3H9	Transcription elongation factor A protein-like 2 OS=Homo sapiens GN=TCEAL2 PE=2 SV=1	0.00192308	2.42957	3.96476	1	1	1	1	227	25.834	5.94	1.78914	1
FALSE	High	Master Protein	Q14119	Vascular endothelial zinc finger 1 OS=Homo sapiens GN=VEZF1 PE=1 SV=2	0.00192308	2.42748	2.30326	1	1	1	1	521	56.895	9.52	0	1
FALSE	High	Master Protein	Q9H5Q4	Dimethyladenosine transferase 2, mitochondrial OS=Homo sapiens GN=TFB2M PE=1 SV=1	0.00192308	2.4142	2.27273	1	1	1	1	396	45.32	9.19	1.95426	1
FALSE	High	Master Protein	P08697	Alpha-2-antiplasmin OS=Homo sapiens GN=SERPINF2 PE=1 SV=3	0.00192308	2.40638	2.24033	1	2	1	1	491	54.531	6.29	1.8893	1
FALSE	High	Master Protein	Q7Z7K0	COX assembly mitochondrial protein homolog OS=Homo sapiens GN=CMC1 PE=1 SV=1	0.00192308	2.4034	8.49057	1	1	1	1	106	12.481	8.63	1.64016	1
FALSE	High	Master Protein	P54709	Sodium/potassium-transporting ATPase subunit beta-3 OS=Homo sapiens GN=ATP1B3 PE=1 SV=1	0.00192308	2.38605	3.94265	1	1	1	1	279	31.492	8.35	0	1
FALSE	High	Master Protein	P27824	Calnexin OS=Homo sapiens GN=CANX PE=1 SV=2	0.00192308	2.38342	3.04054	1	1	1	1	592	67.526	4.6	0	1
FALSE	High	Master Protein	Q5XKP0	MICOS complex subunit MIC13 OS=Homo sapiens GN=MIC13 PE=1 SV=1	0.00192308	2.37561	9.32203	1	2	1	1	118	13.079	9.42	1.86119	1
FALSE	High	Master Protein	P39019	40S ribosomal protein S19 OS=Homo sapiens GN=RPS19 PE=1 SV=2	0.00192308	2.3752	6.89655	1	1	1	1	145	16.051	10.32	1.90543	1
FALSE	High	Master Protein	Q96A08	Histone H2B type 1-A OS=Homo sapiens GN=HIST1H2BA PE=1 SV=3	0.00192308	2.35684	7.08661	1	1	1	1	127	14.159	10.32	1.88982	1
FALSE	High	Master Protein	P18669	Phosphoglycerate mutase 1 OS=Homo sapiens GN=PGAM1 PE=1 SV=2	0.00192308	2.34708	4.33071	1	2	1	1	254	28.786	7.18	3.98875	1
FALSE	High	Master Protein	P09543	2',3'-cyclic-nucleotide 3'-phosphodiesterase OS=Homo sapiens GN=CNP PE=1 SV=2	0.00192308	2.34234	4.75059	1	2	2	1	421	47.549	9.07	0	2
FALSE	High	Master Protein	Q6P1J9	Parafibromin OS=Homo sapiens GN=CDC73 PE=1 SV=1	0.00192308	2.33227	1.88324	1	2	1	1	531	60.539	9.61	1.79891	1
FALSE	High	Master Protein	Q9HCN8	Stromal cell-derived factor 2-like protein 1 OS=Homo sapiens GN=SDF2L1 PE=1 SV=2	0.00192308	2.31471	3.61991	1	2	1	1	221	23.584	7.03	1.7737	1
FALSE	High	Master Protein	Q13363	C-terminal-binding protein 1 OS=Homo sapiens GN=CTBP1 PE=1 SV=2	0.00192308	2.28676	1.81818	1	2	1	1	440	47.505	6.77	4.20438	1
FALSE	High	Master Protein	Q9NYU2	UDP-glucose:glycoprotein glucosyltransferase 1 OS=Homo sapiens GN=UGGT1 PE=1 SV=3	0.00192308	2.28391	0.96463	1	1	1	1	1555	177.078	5.63	1.89813	1
FALSE	High	Master Protein	P84103	Serine/arginine-rich splicing factor 3 OS=Homo sapiens GN=SRSF3 PE=1 SV=1	0.00192308	2.28158	12.8049	1	1	1	1	164	19.318	11.65	2.43033	1
FALSE	High	Master Protein	Q9Y3D9	28S ribosomal protein S23, mitochondrial OS=Homo sapiens GN=MRPS23 PE=1 SV=2	0.00192308	2.27108	5.26316	1	1	1	1	190	21.757	8.9	2.23638	1
FALSE	High	Master Protein	Q9BU23	Lipase maturation factor 2 OS=Homo sapiens GN=LMF2 PE=1 SV=2	0.00192308	2.26906	1.13154	1	2	1	1	707	79.647	10.1	1.81803	1
FALSE	High	Master Protein	O60716	Catenin delta-1 OS=Homo sapiens GN=CTNND1 PE=1 SV=1	0.00192308	2.26777	1.23967	1	1	1	1	968	108.103	6.23	2.37063	1
FALSE	High	Master Protein	P55786	Puromycin-sensitive aminopeptidase OS=Homo sapiens GN=NPEPPS PE=1 SV=2	0.00192308	2.26201	1.41458	1	1	1	1	919	103.211	5.72	2.07748	1
FALSE	High	Master Protein	Q9Y6C9	Mitochondrial carrier homolog 2 OS=Homo sapiens GN=MTCH2 PE=1 SV=1	0.00192308	2.2598	4.29043	1	2	1	1	303	33.309	7.97	0	1
FALSE	High	Master Protein	P33316	Deoxyuridine 5'-triphosphate nucleotidohydrolase, mitochondrial OS=Homo sapiens GN=DUT PE=1 SV=4	0.00192308	2.22199	3.1746	1	1	1	1	252	26.547	9.36	0	1
FALSE	High	Master Protein	Q07065	Cytoskeleton-associated protein 4 OS=Homo sapiens GN=CKAP4 PE=1 SV=2	0.00192308	2.21553	2.99003	1	1	1	1	602	65.983	5.92	0	1
FALSE	High	Master Protein	Q8TCT9	Minor histocompatibility antigen H13 OS=Homo sapiens GN=HM13 PE=1 SV=1	0.00192308	2.20908	3.71353	1	1	1	1	377	41.462	6.43	1.74528	1
FALSE	High	Master Protein	Q96RP9	Elongation factor G, mitochondrial OS=Homo sapiens GN=GFM1 PE=1 SV=2	0.00192308	2.20901	1.59787	1	1	1	1	751	83.418	7.01	1.82313	1
FALSE	High	Master Protein	Q8N1G4	Leucine-rich repeat-containing protein 47 OS=Homo sapiens GN=LRRC47 PE=1 SV=1	0.00192308	2.17731	2.05832	1	1	1	1	583	63.434	8.28	1.96112	1
FALSE	High	Master Protein	P43686	26S protease regulatory subunit 6B OS=Homo sapiens GN=PSMC4 PE=1 SV=2	0.00192308	2.12188	2.15311	1	2	1	1	418	47.337	5.21	0	1
FALSE	High	Master Protein	Q7L5N7	Lysophosphatidylcholine acyltransferase 2 OS=Homo sapiens GN=LPCAT2 PE=1 SV=1	0.00192308	2.11436	1.65441	1	1	1	1	544	60.169	6.55	2.18969	1
FALSE	High	Master Protein	Q96GD4	Aurora kinase B OS=Homo sapiens GN=AURKB PE=1 SV=3	0.00192308	2.08884	4.06977	1	1	1	1	344	39.286	9.29	0	1
FALSE	High	Master Protein	P43307	Translocon-associated protein subunit alpha OS=Homo sapiens GN=SSR1 PE=1 SV=3	0.00192308	2.06895	3.84615	1	1	1	1	286	32.215	4.49	2.14398	1
FALSE	High	Master Protein	Q969M3	Protein YIPF5 OS=Homo sapiens GN=YIPF5 PE=1 SV=1	0.00192308	2.06053	3.50195	1	1	1	1	257	27.971	4.36	0	1
FALSE	High	Master Protein	Q13685	Angio-associated migratory cell protein OS=Homo sapiens GN=AAMP PE=1 SV=2	0.00192308	2.05458	2.99539	1	1	1	1	434	46.721	4.42	0	1
FALSE	High	Master Protein	Q9BZI7	Regulator of nonsense transcripts 3B OS=Homo sapiens GN=UPF3B PE=1 SV=1	0.00192308	2.04187	1.86335	1	1	1	1	483	57.727	9.48	1.72635	1
FALSE	High	Master Protein	Q8N8A6	ATP-dependent RNA helicase DDX51 OS=Homo sapiens GN=DDX51 PE=1 SV=3	0.00192308	2.03739	2.55255	1	1	1	1	666	72.413	8.16	0	1
FALSE	High	Master Protein	O95373	Importin-7 OS=Homo sapiens GN=IPO7 PE=1 SV=1	0.00192308	2.02563	0.867052	1	1	1	1	1038	119.44	4.82	1.62575	1
FALSE	High	Master Protein	P62851	40S ribosomal protein S25 OS=Homo sapiens GN=RPS25 PE=1 SV=1	0.00192308	2.01412	8	1	2	1	1	125	13.734	10.11	4.07977	1
FALSE	High	Master Protein	O43868	Sodium/nucleoside cotransporter 2 OS=Homo sapiens GN=SLC28A2 PE=2 SV=2	0.00192308	2.0139	3.34347	1	1	1	1	658	71.879	7.94	2.26831	1
FALSE	High	Master Protein	P46459	Vesicle-fusing ATPase OS=Homo sapiens GN=NSF PE=1 SV=3	0.00192308	2.0126	1.34409	1	2	1	1	744	82.542	6.95	1.67357	1
FALSE	High	Master Protein	P40926	Malate dehydrogenase, mitochondrial OS=Homo sapiens GN=MDH2 PE=1 SV=3	0.00192308	1.9987	4.73373	1	1	1	1	338	35.481	8.68	2.31836	1
FALSE	High	Master Protein	Q15750	TGF-beta-activated kinase 1 and MAP3K7-binding protein 1 OS=Homo sapiens GN=TAB1 PE=1 SV=1	0.00192308	1.97388	1.5873	1	2	1	1	504	54.61	5.52	0	1
FALSE	High	Master Protein	P27816	Microtubule-associated protein 4 OS=Homo sapiens GN=MAP4 PE=1 SV=3	0.00192308	1.97184	0.954861	1	1	1	1	1152	120.93	5.43	1.98818	1
FALSE	High	Master Protein	Q5UIP0	Telomere-associated protein RIF1 OS=Homo sapiens GN=RIF1 PE=1 SV=2	0.00192308	1.94885	0.404531	1	1	1	1	2472	274.294	5.52	0	1
FALSE	High	Master Protein	P35998	26S protease regulatory subunit 7 OS=Homo sapiens GN=PSMC2 PE=1 SV=3	0.00192308	1.90904	2.54042	1	1	1	1	433	48.603	5.95	0	1
FALSE	High	Master Protein	P53680	AP-2 complex subunit sigma OS=Homo sapiens GN=AP2S1 PE=1 SV=2	0.00192308	1.88074	4.92958	1	1	1	1	142	17.007	6.18	1.98368	1
FALSE	High	Master Protein	P83731	60S ribosomal protein L24 OS=Homo sapiens GN=RPL24 PE=1 SV=1	0.00192308	1.8791	5.09554	1	1	1	1	157	17.768	11.25	0	1
FALSE	High	Master Protein	O14979	Heterogeneous nuclear ribonucleoprotein D-like OS=Homo sapiens GN=HNRNPDL PE=1 SV=3	0.00192308	1.87746	1.90476	1	1	1	1	420	46.409	9.57	1.85726	1
FALSE	High	Master Protein	O43684	Mitotic checkpoint protein BUB3 OS=Homo sapiens GN=BUB3 PE=1 SV=1	0.00192308	1.86391	2.13415	1	1	1	1	328	37.131	6.84	1.64258	1
FALSE	High	Master Protein	P51991	Heterogeneous nuclear ribonucleoprotein A3 OS=Homo sapiens GN=HNRNPA3 PE=1 SV=2	0.00192308	1.82275	4.2328	1	1	1	1	378	39.571	9.01	0	1
FALSE	High	Master Protein	Q92598	Heat shock protein 105 kDa OS=Homo sapiens GN=HSPH1 PE=1 SV=1	0.00192308	1.81901	1.1655	1	1	1	1	858	96.804	5.39	0	1
FALSE	High	Master Protein	Q9Y314	Nitric oxide synthase-interacting protein OS=Homo sapiens GN=NOSIP PE=1 SV=1	0.00192308	1.80855	5.98007	1	1	1	1	301	33.151	8.82	0	1
FALSE	High	Master Protein	Q9UJV9	Probable ATP-dependent RNA helicase DDX41 OS=Homo sapiens GN=DDX41 PE=1 SV=2	0.00192308	1.80355	1.1254	1	1	1	1	622	69.793	6.84	1.65403	1
FALSE	High	Master Protein	Q9NWK9	Box C/D snoRNA protein 1 OS=Homo sapiens GN=ZNHIT6 PE=1 SV=1	0.00192308	1.79102	1.48936	1	1	1	1	470	53.884	5.8	0	1
FALSE	High	Master Protein	P62917	60S ribosomal protein L8 OS=Homo sapiens GN=RPL8 PE=1 SV=2	0.00192308	1.78995	4.28016	1	3	1	1	257	28.007	11.03	5.80933	1
FALSE	High	Master Protein	P11177	Pyruvate dehydrogenase E1 component subunit beta, mitochondrial OS=Homo sapiens GN=PDHB PE=1 SV=3	0.00192308	1.78941	3.06407	1	1	1	1	359	39.208	6.65	1.65605	1
FALSE	High	Master Protein	Q01082	Spectrin beta chain, non-erythrocytic 1 OS=Homo sapiens GN=SPTBN1 PE=1 SV=2	0.00192308	1.78861	0.380711	1	2	1	1	2364	274.439	5.57	1.93659	1
FALSE	High	Master Protein	P09211	Glutathione S-transferase P OS=Homo sapiens GN=GSTP1 PE=1 SV=2	0.00192308	1.7778	9.52381	1	1	1	1	210	23.341	5.64	0	1
FALSE	High	Master Protein	P00403	Cytochrome c oxidase subunit 2 OS=Homo sapiens GN=MT-CO2 PE=1 SV=1	0.00192308	1.77032	4.40529	1	2	1	1	227	25.548	4.82	2.14899	1
FALSE	High	Master Protein	Q9UG63	ATP-binding cassette sub-family F member 2 OS=Homo sapiens GN=ABCF2 PE=1 SV=2	0.00380228	1.73471	2.24719	1	1	1	1	623	71.245	7.37	0	1
FALSE	High	Master Protein	P41252	Isoleucine--tRNA ligase, cytoplasmic OS=Homo sapiens GN=IARS PE=1 SV=2	0.00380228	1.73025	0.792393	1	1	1	1	1262	144.406	6.15	1.70125	1
FALSE	High	Master Protein	O60830	Mitochondrial import inner membrane translocase subunit Tim17-B OS=Homo sapiens GN=TIMM17B PE=1 SV=1	0.00544465	1.72148	4.06977	1	2	1	1	172	18.261	9.03	1.61996	1
FALSE	High	Master Protein	Q8ND61	Uncharacterized protein C3orf20 OS=Homo sapiens GN=C3orf20 PE=2 SV=2	0.00544465	1.71625	1.54867	1	3	1	1	904	101.202	9.13	7.05019	1
FALSE	High	Master Protein	P61247	40S ribosomal protein S3a OS=Homo sapiens GN=RPS3A PE=1 SV=2	0.00544465	1.69616	2.65152	1	1	1	1	264	29.926	9.73	0	1
FALSE	High	Master Protein	Q16795	NADH dehydrogenase [ubiquinone] 1 alpha subcomplex subunit 9, mitochondrial OS=Homo sapiens GN=NDUFA9 PE=1 SV=2	0.00544465	1.69357	2.12202	1	1	1	1	377	42.483	9.8	0	1
FALSE	High	Master Protein	O96005	Cleft lip and palate transmembrane protein 1 OS=Homo sapiens GN=CLPTM1 PE=1 SV=1	0.00544465	1.68994	1.04634	1	1	1	1	669	76.048	6.3	1.71358	1
FALSE	High	Master Protein	P13797	Plastin-3 OS=Homo sapiens GN=PLS3 PE=1 SV=4	0.00544465	1.65443	1.11111	1	1	1	1	630	70.766	5.6	0	1
FALSE	High	Master Protein	P63241	Eukaryotic translation initiation factor 5A-1 OS=Homo sapiens GN=EIF5A PE=1 SV=2	0.00544465	1.65111	7.79221	1	1	1	1	154	16.821	5.24	3.26975	1
FALSE	High	Master Protein	P24539	ATP synthase F(0) complex subunit B1, mitochondrial OS=Homo sapiens GN=ATP5F1 PE=1 SV=2	0.00544465	1.63771	6.64062	1	1	1	1	256	28.89	9.36	0	1
FALSE	High	Master Protein	Q7KZN9	Cytochrome c oxidase assembly protein COX15 homolog OS=Homo sapiens GN=COX15 PE=1 SV=1	0.00544465	1.63283	1.95122	1	2	1	1	410	46	9.82	3.83035	1
FALSE	High	Master Protein	O43823	A-kinase anchor protein 8 OS=Homo sapiens GN=AKAP8 PE=1 SV=1	0.00544465	1.62361	1.15607	1	1	1	1	692	76.061	5.15	1.68888	1
FALSE	High	Master Protein	P00338	L-lactate dehydrogenase A chain OS=Homo sapiens GN=LDHA PE=1 SV=2	0.00544465	1.62269	2.71084	1	2	1	1	332	36.665	8.27	0	1
FALSE	High	Master Protein	Q03393	6-pyruvoyl tetrahydrobiopterin synthase OS=Homo sapiens GN=PTS PE=1 SV=1	0.00544465	1.60189	6.2069	1	1	1	1	145	16.375	6.68	0	1
FALSE	High	Master Protein	Q9Y5Q9	General transcription factor 3C polypeptide 3 OS=Homo sapiens GN=GTF3C3 PE=1 SV=1	0.00544465	1.58021	1.0158	1	2	1	1	886	101.208	5.07	1.64051	1
FALSE	High	Master Protein	P30049	ATP synthase subunit delta, mitochondrial OS=Homo sapiens GN=ATP5D PE=1 SV=2	0.00544465	1.56799	5.35714	1	1	1	1	168	17.479	5.49	1.62382	1
FALSE	High	Master Protein	Q8N9T8	Protein KRI1 homolog OS=Homo sapiens GN=KRI1 PE=1 SV=3	0.00544465	1.56655	1.13798	1	2	1	1	703	82.548	5.14	4.6827	1
FALSE	High	Master Protein	Q96JJ7	Protein disulfide-isomerase TMX3 OS=Homo sapiens GN=TMX3 PE=1 SV=2	0.00544465	1.56288	1.76211	1	1	1	1	454	51.839	4.91	0	1
FALSE	High	Master Protein	P22234	Multifunctional protein ADE2 OS=Homo sapiens GN=PAICS PE=1 SV=3	0.00544465	1.55021	3.05882	1	1	1	1	425	47.049	7.23	0	1
FALSE	High	Master Protein	P18754	Regulator of chromosome condensation OS=Homo sapiens GN=RCC1 PE=1 SV=1	0.00544465	1.54775	1.90024	1	1	1	1	421	44.941	7.52	1.69154	1
FALSE	High	Master Protein	P63244	Guanine nucleotide-binding protein subunit beta-2-like 1 OS=Homo sapiens GN=GNB2L1 PE=1 SV=3	0.00544465	1.54561	3.47003	1	1	1	1	317	35.055	7.69	1.61618	1
FALSE	High	Master Protein	P60866	40S ribosomal protein S20 OS=Homo sapiens GN=RPS20 PE=1 SV=1	0.00544465	1.5373	5.88235	1	2	1	1	119	13.364	9.94	3.61313	1
FALSE	High	Master Protein	P25789	Proteasome subunit alpha type-4 OS=Homo sapiens GN=PSMA4 PE=1 SV=1	0.00544465	1.5321	3.06513	1	2	1	1	261	29.465	7.72	3.45757	1
FALSE	High	Master Protein	O75534	Cold shock domain-containing protein E1 OS=Homo sapiens GN=CSDE1 PE=1 SV=2	0.00722022	1.53106	1.00251	1	1	1	1	798	88.829	6.25	0	1
FALSE	High	Master Protein	P29372	DNA-3-methyladenine glycosylase OS=Homo sapiens GN=MPG PE=1 SV=3	0.00722022	1.52476	3.02013	1	1	1	1	298	32.848	9.57	2.15405	1
FALSE	High	Master Protein	Q9NRG9	Aladin OS=Homo sapiens GN=AAAS PE=1 SV=1	0.00722022	1.51741	2.38095	1	1	1	1	546	59.536	7.5	0	1
FALSE	High	Master Protein	Q9BQG0	Myb-binding protein 1A OS=Homo sapiens GN=MYBBP1A PE=1 SV=2	0.00891266	1.50794	0.903614	1	1	1	1	1328	148.762	9.28	0	1
FALSE	High	Master Protein	P06744	Glucose-6-phosphate isomerase OS=Homo sapiens GN=GPI PE=1 SV=4	0.00891266	1.50766	1.43369	1	1	1	1	558	63.107	8.32	1.7025	1
FALSE	High	Master Protein	P62861	40S ribosomal protein S30 OS=Homo sapiens GN=FAU PE=1 SV=1	0.00891266	1.49363	16.9492	1	1	1	1	59	6.644	12.15	0	1
FALSE	High	Master Protein	O00469	Procollagen-lysine,2-oxoglutarate 5-dioxygenase 2 OS=Homo sapiens GN=PLOD2 PE=1 SV=2	0.00891266	1.48057	1.08548	1	1	1	1	737	84.632	6.71	0	1
FALSE	High	Master Protein	P56381	ATP synthase subunit epsilon, mitochondrial OS=Homo sapiens GN=ATP5E PE=1 SV=2	0.00891266	1.47366	13.7255	1	3	1	1	51	5.776	9.92	0	1
FALSE	High	Master Protein	Q04637	Eukaryotic translation initiation factor 4 gamma 1 OS=Homo sapiens GN=EIF4G1 PE=1 SV=4	0.00891266	1.4689	0.500313	1	1	1	1	1599	175.382	5.33	1.76112	1
FALSE	Medium	Master Protein	P62753	40S ribosomal protein S6 OS=Homo sapiens GN=RPS6 PE=1 SV=1	0.0106572	1.44237	6.4257	1	1	1	1	249	28.663	10.84	0	1
FALSE	Medium	Master Protein	P63208	S-phase kinase-associated protein 1 OS=Homo sapiens GN=SKP1 PE=1 SV=2	0.0106572	1.44165	4.90798	1	1	1	1	163	18.646	4.54	1.67816	1
FALSE	Medium	Master Protein	P09923	Intestinal-type alkaline phosphatase OS=Homo sapiens GN=ALPI PE=1 SV=2	0.0118243	1.43039	1.89394	1	1	1	1	528	56.776	5.86	1.98791	1
FALSE	Medium	Master Protein	P30101	Protein disulfide-isomerase A3 OS=Homo sapiens GN=PDIA3 PE=1 SV=4	0.0118243	1.42239	2.17822	1	1	1	1	505	56.747	6.35	0	1
FALSE	Medium	Master Protein	P31040	Succinate dehydrogenase [ubiquinone] flavoprotein subunit, mitochondrial OS=Homo sapiens GN=SDHA PE=1 SV=2	0.0118243	1.41726	1.65663	1	3	1	1	664	72.645	7.39	5.85591	1
FALSE	Medium	Master Protein	Q9HBE1	POZ-, AT hook-, and zinc finger-containing protein 1 OS=Homo sapiens GN=PATZ1 PE=1 SV=1	0.0118243	1.41005	0.873362	1	3	1	1	687	74.013	8.35	0	1
FALSE	Medium	Master Protein	Q9Y2L1	Exosome complex exonuclease RRP44 OS=Homo sapiens GN=DIS3 PE=1 SV=2	0.0118243	1.39459	1.04384	1	1	1	1	958	108.934	7.14	1.73548	1
FALSE	Medium	Master Protein	Q9P2E3	NFX1-type zinc finger-containing protein 1 OS=Homo sapiens GN=ZNFX1 PE=2 SV=2	0.0118243	1.39158	0.364964	1	5	1	1	1918	220.084	7.3	9.68067	1
FALSE	Medium	Master Protein	P28331	NADH-ubiquinone oxidoreductase 75 kDa subunit, mitochondrial OS=Homo sapiens GN=NDUFS1 PE=1 SV=3	0.0118243	1.36572	1.37552	1	2	1	1	727	79.417	6.23	3.51045	1
FALSE	Medium	Master Protein	Q01804	OTU domain-containing protein 4 OS=Homo sapiens GN=OTUD4 PE=1 SV=4	0.0118243	1.35714	0.628366	1	2	1	1	1114	123.968	6.71	0	1
FALSE	Medium	Master Protein	Q9P1Y5	Calmodulin-regulated spectrin-associated protein 3 OS=Homo sapiens GN=CAMSAP3 PE=1 SV=2	0.0118243	1.35576	0.720576	1	1	1	1	1249	134.666	8.35	0	1
FALSE	Medium	Master Protein	Q9Y3T9	Nucleolar complex protein 2 homolog OS=Homo sapiens GN=NOC2L PE=1 SV=4	0.0118243	1.35008	1.2016	1	1	1	1	749	84.866	5.62	0	1
FALSE	Medium	Master Protein	Q5VYK3	Proteasome-associated protein ECM29 homolog OS=Homo sapiens GN=ECM29 PE=1 SV=2	0.0118243	1.34679	0.650407	1	1	1	1	1845	204.16	7.12	0	1
FALSE	Medium	Master Protein	Q13257	Mitotic spindle assembly checkpoint protein MAD2A OS=Homo sapiens GN=MAD2L1 PE=1 SV=1	0.0118243	1.34065	3.90244	1	1	1	1	205	23.495	5.08	0	1
FALSE	Medium	Master Protein	O95573	Long-chain-fatty-acid--CoA ligase 3 OS=Homo sapiens GN=ACSL3 PE=1 SV=3	0.0118243	1.34037	1.38889	1	1	1	1	720	80.368	8.38	0	1
FALSE	Medium	Master Protein	O15228	Dihydroxyacetone phosphate acyltransferase OS=Homo sapiens GN=GNPAT PE=1 SV=1	0.0118243	1.33536	1.17647	1	1	1	1	680	77.138	6.57	0	1
FALSE	Medium	Master Protein	Q9Y4R8	Telomere length regulation protein TEL2 homolog OS=Homo sapiens GN=TELO2 PE=1 SV=2	0.0118243	1.33059	1.79211	1	1	1	1	837	91.689	5.76	0	1
FALSE	Medium	Master Protein	O94906	Pre-mRNA-processing factor 6 OS=Homo sapiens GN=PRPF6 PE=1 SV=1	0.0118243	1.32957	0.850159	1	1	1	1	941	106.858	8.25	1.93496	1
FALSE	Medium	Master Protein	Q7L8L6	FAST kinase domain-containing protein 5 OS=Homo sapiens GN=FASTKD5 PE=1 SV=1	0.0118243	1.32929	1.04712	1	1	1	1	764	86.519	8.13	1.88181	1
FALSE	Medium	Master Protein	Q9NXS2	Glutaminyl-peptide cyclotransferase-like protein OS=Homo sapiens GN=QPCTL PE=1 SV=2	0.0118243	1.32901	2.35602	1	2	1	1	382	42.897	9.82	0	1
FALSE	Medium	Master Protein	Q96R84	Putative olfactory receptor 1F2 OS=Homo sapiens GN=OR1F2P PE=5 SV=2	0.0134003	1.30408	8.01282	1	2	1	1	312	34.92	8.6	0	1
FALSE	Medium	Master Protein	P06493	Cyclin-dependent kinase 1 OS=Homo sapiens GN=CDK1 PE=1 SV=3	0.0134003	1.29619	3.367	1	1	1	1	297	34.074	8.4	2.62913	1
FALSE	Medium	Master Protein	Q6UB35	Monofunctional C1-tetrahydrofolate synthase, mitochondrial OS=Homo sapiens GN=MTHFD1L PE=1 SV=1	0.0134003	1.29585	1.53374	1	1	1	1	978	105.724	8.06	2.00907	1
FALSE	Medium	Master Protein	Q8WUY1	Protein THEM6 OS=Homo sapiens GN=THEM6 PE=1 SV=2	0.0134003	1.29277	3.84615	1	1	1	1	208	23.85	9.55	0	1
FALSE	Medium	Master Protein	P53803	DNA-directed RNA polymerases I, II, and III subunit RPABC4 OS=Homo sapiens GN=POLR2K PE=3 SV=1	0.0134003	1.28601	12.069	1	1	1	1	58	6.999	9.06	0	1
FALSE	Medium	Master Protein	P62826	GTP-binding nuclear protein Ran OS=Homo sapiens GN=RAN PE=1 SV=3	0.015025	1.27327	5.55556	1	1	1	1	216	24.408	7.49	0	1
FALSE	Medium	Master Protein	Q9UK61	Protein TASOR OS=Homo sapiens GN=FAM208A PE=1 SV=3	0.015025	1.27051	0.419162	1	1	1	1	1670	188.914	5.8	1.88985	1
FALSE	Medium	Master Protein	Q99460	26S proteasome non-ATPase regulatory subunit 1 OS=Homo sapiens GN=PSMD1 PE=1 SV=2	0.0166667	1.2656	0.944386	1	1	1	1	953	105.769	5.39	0	1
FALSE	Medium	Master Protein	Q96GJ1	tRNA (uracil(54)-C(5))-methyltransferase homolog OS=Homo sapiens GN=TRMT2B PE=1 SV=1	0.0180328	1.24253	1.38889	1	1	1	1	504	56.44	8.81	0	1
FALSE	Medium	Master Protein	Q9NWB1	RNA binding protein fox-1 homolog 1 OS=Homo sapiens GN=RBFOX1 PE=1 SV=2	0.0180328	1.23597	2.51889	1	1	1	1	397	42.758	6.86	0	1
FALSE	Medium	Master Protein	Q01813	ATP-dependent 6-phosphofructokinase, platelet type OS=Homo sapiens GN=PFKP PE=1 SV=2	0.0180328	1.23181	1.02041	1	1	1	1	784	85.542	7.55	0	1
FALSE	Medium	Master Protein	Q9Y679	Ancient ubiquitous protein 1 OS=Homo sapiens GN=AUP1 PE=1 SV=1	0.0180328	1.23158	1.47059	1	1	1	1	476	52.995	8.09	0	1
FALSE	Medium	Master Protein	Q12789	General transcription factor 3C polypeptide 1 OS=Homo sapiens GN=GTF3C1 PE=1 SV=4	0.0180328	1.22512	0.474158	1	1	1	1	2109	238.725	7.3	0	1
FALSE	Medium	Master Protein	Q8IZ69	tRNA (uracil-5-)-methyltransferase homolog A OS=Homo sapiens GN=TRMT2A PE=1 SV=2	0.0180328	1.22294	1.44	1	1	1	1	625	68.682	7.94	0	1
FALSE	Medium	Master Protein	Q9NX14	NADH dehydrogenase [ubiquinone] 1 beta subcomplex subunit 11, mitochondrial OS=Homo sapiens GN=NDUFB11 PE=1 SV=1	0.0180328	1.20789	7.18954	1	2	1	1	153	17.306	5.22	1.70749	1
FALSE	Medium	Master Protein	Q08170	Serine/arginine-rich splicing factor 4 OS=Homo sapiens GN=SRSF4 PE=1 SV=2	0.0210356	1.20377	1.82186	1	1	1	1	494	56.645	11.52	0	1
FALSE	Medium	Master Protein	O15270	Serine palmitoyltransferase 2 OS=Homo sapiens GN=SPTLC2 PE=1 SV=1	0.0210356	1.17993	1.06762	1	1	1	1	562	62.884	7.78	0	1
FALSE	Medium	Master Protein	O95197	Reticulon-3 OS=Homo sapiens GN=RTN3 PE=1 SV=2	0.0210356	1.17289	1.06589	1	2	1	1	1032	112.541	4.96	0	1
FALSE	Medium	Master Protein	Q9HBH5	Retinol dehydrogenase 14 OS=Homo sapiens GN=RDH14 PE=1 SV=1	0.0226171	1.14856	2.38095	1	1	1	1	336	36.841	8.79	0	1
FALSE	Medium	Master Protein	P22079	Lactoperoxidase OS=Homo sapiens GN=LPO PE=1 SV=2	0.0238854	1.13703	0.842697	1	1	1	1	712	80.237	8.62	0	1
FALSE	Medium	Master Protein	Q9BRS2	Serine/threonine-protein kinase RIO1 OS=Homo sapiens GN=RIOK1 PE=1 SV=2	0.0238854	1.11947	1.58451	1	1	1	1	568	65.542	6.19	2.20513	1
FALSE	Medium	Master Protein	P59533	Taste receptor type 2 member 38 OS=Homo sapiens GN=TAS2R38 PE=2 SV=3	0.0238854	1.11311	8.10811	1	1	1	1	333	37.867	9.42	0	1
FALSE	Medium	Master Protein	Q9GZP4	PITH domain-containing protein 1 OS=Homo sapiens GN=PITHD1 PE=1 SV=1	0.0238854	1.11272	4.2654	1	1	1	1	211	24.163	5.74	1.68845	1
FALSE	Medium	Master Protein	Q9Y4E6	WD repeat-containing protein 7 OS=Homo sapiens GN=WDR7 PE=1 SV=2	0.0238854	1.11171	1.07383	1	1	1	1	1490	163.705	6.92	0	1
FALSE	Medium	Master Protein	Q15120	[Pyruvate dehydrogenase (acetyl-transferring)] kinase isozyme 3, mitochondrial OS=Homo sapiens GN=PDK3 PE=1 SV=1	0.0238854	1.10802	2.70936	1	1	1	1	406	46.909	8.37	0	1
FALSE	Medium	Master Protein	O43795	Unconventional myosin-Ib OS=Homo sapiens GN=MYO1B PE=1 SV=3	0.0252765	1.10441	0.96831	1	1	1	1	1136	131.902	9.38	0	1
FALSE	Medium	Master Protein	P78346	Ribonuclease P protein subunit p30 OS=Homo sapiens GN=RPP30 PE=1 SV=1	0.0252765	1.09887	3.35821	1	1	1	1	268	29.303	8.91	0	1
FALSE	Medium	Master Protein	Q6YN16	Hydroxysteroid dehydrogenase-like protein 2 OS=Homo sapiens GN=HSDL2 PE=1 SV=1	0.0252765	1.09876	1.91388	1	1	1	1	418	45.366	7.99	1.71541	1
FALSE	Medium	Master Protein	Q6NUK1	Calcium-binding mitochondrial carrier protein SCaMC-1 OS=Homo sapiens GN=SLC25A24 PE=1 SV=2	0.0252765	1.08826	1.88679	1	1	1	1	477	53.32	6.33	0	1
FALSE	Medium	Master Protein	Q15051	IQ calmodulin-binding motif-containing protein 1 OS=Homo sapiens GN=IQCB1 PE=1 SV=1	0.0252765	1.06666	1.67224	1	1	1	1	598	68.886	9.1	0	1
FALSE	Medium	Master Protein	Q04760	Lactoylglutathione lyase OS=Homo sapiens GN=GLO1 PE=1 SV=4	0.0283019	1.05488	3.80435	1	1	1	1	184	20.764	5.31	0	1
FALSE	Medium	Master Protein	Q00403	Transcription initiation factor IIB OS=Homo sapiens GN=GTF2B PE=1 SV=1	0.0311042	1.01932	2.21519	1	1	1	1	316	34.811	8.35	0	1
FALSE	Medium	Master Protein	P09651	Heterogeneous nuclear ribonucleoprotein A1 OS=Homo sapiens GN=HNRNPA1 PE=1 SV=5	0.0311042	1.01759	4.30108	1	1	1	1	372	38.723	9.13	0	1
FALSE	Medium	Master Protein	P12821	Angiotensin-converting enzyme OS=Homo sapiens GN=ACE PE=1 SV=1	0.0311042	1.01714	0.459418	1	1	1	1	1306	149.62	6.39	0	1
FALSE	Medium	Master Protein	P03928	ATP synthase protein 8 OS=Homo sapiens GN=MT-ATP8 PE=1 SV=1	0.0311042	1.01462	13.2353	1	1	1	1	68	7.986	9.91	0	1
FALSE	Medium	Master Protein	P56524	Histone deacetylase 4 OS=Homo sapiens GN=HDAC4 PE=1 SV=3	0.0324575	1.01028	0.645756	1	1	1	1	1084	118.966	6.96	0	1
FALSE	Medium	Master Protein	Q9BS26	Endoplasmic reticulum resident protein 44 OS=Homo sapiens GN=ERP44 PE=1 SV=1	0.0324575	1.00432	2.21675	1	2	1	1	406	46.941	5.26	0	1
FALSE	Medium	Master Protein	P82930	28S ribosomal protein S34, mitochondrial OS=Homo sapiens GN=MRPS34 PE=1 SV=2	0.0324575	0.994391	3.66972	1	2	1	1	218	25.634	9.98	0	1
FALSE	Medium	Master Protein	O75964	ATP synthase subunit g, mitochondrial OS=Homo sapiens GN=ATP5L PE=1 SV=3	0.0324575	0.98843	10.6796	1	1	1	1	103	11.421	9.64	1.82901	1
FALSE	Medium	Master Protein	P25788	Proteasome subunit alpha type-3 OS=Homo sapiens GN=PSMA3 PE=1 SV=2	0.0338983	0.980468	5.4902	1	1	1	1	255	28.415	5.33	0	1
FALSE	Medium	Master Protein	Q13573	SNW domain-containing protein 1 OS=Homo sapiens GN=SNW1 PE=1 SV=1	0.0338983	0.977159	1.6791	1	1	1	1	536	61.456	9.52	1.99585	1
FALSE	Medium	Master Protein	Q9UBS4	DnaJ homolog subfamily B member 11 OS=Homo sapiens GN=DNAJB11 PE=1 SV=1	0.0353846	0.953505	1.67598	1	1	1	1	358	40.489	6.18	1.69109	1
FALSE	Medium	Master Protein	P02749	Beta-2-glycoprotein 1 OS=Homo sapiens GN=APOH PE=1 SV=3	0.0368664	0.944622	1.73913	1	2	1	1	345	38.273	7.97	0	1

## Sheet: Figure 2a hCINAP IR IP-MS prote
Checked	Protein FDR Confidence	Master	Accession	Description	Exp. q-value	Sum PEP Score	Coverage	# Peptides	# PSMs	# Unique Peptides	# Protein Groups	# AAs	MW [kDa]	calc. pI	Score Sequest HT	# Peptides Sequest HT
FALSE	High	Master Protein	P52732	Kinesin-like protein KIF11 OS=Homo sapiens GN=KIF11 PE=1 SV=2	0	312.805	42.5189	47	153	47	1	1056	119.085	5.64	456.404	47
FALSE	High	Master Protein	P07437	Tubulin beta chain OS=Homo sapiens GN=TUBB PE=1 SV=2	0	277.497	68.6937	45	185	4	1	444	49.639	4.89	617.536	27
FALSE	High	Master Protein	P68371	Tubulin beta-4B chain OS=Homo sapiens GN=TUBB4B PE=1 SV=1	0	259.144	63.3708	27	183	4	1	445	49.799	4.89	603.196	27
FALSE	High	Master Protein	Q13885	Tubulin beta-2A chain OS=Homo sapiens GN=TUBB2A PE=1 SV=1	0	220.381	55.0562	27	153	2	1	445	49.875	4.89	513.333	22
FALSE	High	Master Protein	P68363	Tubulin alpha-1B chain OS=Homo sapiens GN=TUBA1B PE=1 SV=1	0	212.791	70.0665	26	115	4	1	451	50.12	5.06	406.768	24
FALSE	High	Master Protein	P42704	Leucine-rich PPR motif-containing protein, mitochondrial OS=Homo sapiens GN=LRPPRC PE=1 SV=3	0	212.699	37.7331	26	107	45	1	1394	157.805	6.13	282.644	45
FALSE	High	Master Protein	P62263	40S ribosomal protein S14 OS=Homo sapiens GN=RPS14 PE=1 SV=3	0	209.003	75.4967	25	202	14	1	151	16.263	10.05	703.588	14
FALSE	High	Master Protein	P68104	Elongation factor 1-alpha 1 OS=Homo sapiens GN=EEF1A1 PE=1 SV=1	0	180.067	62.987	24	113	19	1	462	50.109	9.01	401.162	19
FALSE	High	Master Protein	Q9BQE3	Tubulin alpha-1C chain OS=Homo sapiens GN=TUBA1C PE=1 SV=1	0	177.071	64.8107	24	103	2	1	449	49.863	5.1	353.471	22
FALSE	High	Master Protein	P11142	Heat shock cognate 71 kDa protein OS=Homo sapiens GN=HSPA8 PE=1 SV=1	0	152.536	39.7833	24	77	22	1	646	70.854	5.52	226.539	26
FALSE	High	Master Protein	P05141	ADP/ATP translocase 2 OS=Homo sapiens GN=SLC25A5 PE=1 SV=7	0	146.065	56.3758	23	123	9	1	298	32.831	9.69	301.736	25
FALSE	High	Master Protein	Q9Y3D8	Adenylate kinase isoenzyme 6 OS=Homo sapiens GN=AK6 PE=1 SV=1	0	139.71	87.2093	22	226	15	1	172	20.049	4.58	743.679	15
FALSE	High	Master Protein	P12236	ADP/ATP translocase 3 OS=Homo sapiens GN=SLC25A6 PE=1 SV=4	0	124.77	58.3893	22	110	4	1	298	32.845	9.74	261.569	24
FALSE	High	Master Protein	P04264	Keratin, type II cytoskeletal 1 OS=Homo sapiens GN=KRT1 PE=1 SV=6	0	112.127	40.2174	20	73	20	1	644	65.999	8.12	199.752	24
FALSE	High	Master Protein	P0DMV9	Heat shock 70 kDa protein 1B OS=Homo sapiens GN=HSPA1B PE=1 SV=1	0	103.947	40.0936	19	48	17	1	641	70.009	5.66	133.055	20
FALSE	High	Master Protein	P12235	ADP/ATP translocase 1 OS=Homo sapiens GN=SLC25A4 PE=1 SV=4	0	88.5397	37.9195	19	90	1	1	298	33.043	9.76	210.91	16
FALSE	High	Master Protein	Q00059	Transcription factor A, mitochondrial OS=Homo sapiens GN=TFAM PE=1 SV=1	0	88.3207	48.374	17	46	15	1	246	29.078	9.72	104.545	15
FALSE	High	Master Protein	P78527	DNA-dependent protein kinase catalytic subunit OS=Homo sapiens GN=PRKDC PE=1 SV=3	0	77.6834	6.5407	16	50	26	1	4128	468.788	7.12	103.626	26
FALSE	High	Master Protein	O14744	Protein arginine N-methyltransferase 5 OS=Homo sapiens GN=PRMT5 PE=1 SV=4	0	74.8853	31.7111	15	42	19	1	637	72.638	6.29	97.0996	19
FALSE	High	Master Protein	Q9BUF5	Tubulin beta-6 chain OS=Homo sapiens GN=TUBB6 PE=1 SV=1	0	71.891	26.6816	15	67	3	1	446	49.825	4.88	200.438	11
FALSE	High	Master Protein	P06748	Nucleophosmin OS=Homo sapiens GN=NPM1 PE=1 SV=2	0	11.3469	13.2653	15	4	3	1	294	32.555	4.78	9.21025	3
FALSE	High	Master Protein	Q9NVI7	ATPase family AAA domain-containing protein 3A OS=Homo sapiens GN=ATAD3A PE=1 SV=2	0	70.0642	33.2808	14	45	9	1	634	71.325	8.98	105.489	23
FALSE	High	Master Protein	P13645	Keratin, type I cytoskeletal 10 OS=Homo sapiens GN=KRT10 PE=1 SV=6	0	65.1817	25.5137	14	55	10	1	584	58.792	5.21	123.911	14
FALSE	High	Master Protein	Q9BQA1	Methylosome protein 50 OS=Homo sapiens GN=WDR77 PE=1 SV=1	0	65.0377	29.8246	14	24	8	1	342	36.701	5.17	88.5916	8
FALSE	High	Master Protein	P35908	Keratin, type II cytoskeletal 2 epidermal OS=Homo sapiens GN=KRT2 PE=1 SV=2	0	64.2015	27.6995	13	39	10	1	639	65.393	8	94.0076	15
FALSE	High	Master Protein	P08238	Heat shock protein HSP 90-beta OS=Homo sapiens GN=HSP90AB1 PE=1 SV=4	0	60.9312	22.9282	13	32	8	1	724	83.212	5.03	75.6095	14
FALSE	High	Master Protein	P60709	Actin, cytoplasmic 1 OS=Homo sapiens GN=ACTB PE=1 SV=1	0	59.2966	31.4667	12	22	3	1	375	41.71	5.48	72.6374	8
FALSE	High	Master Protein	P35527	Keratin, type I cytoskeletal 9 OS=Homo sapiens GN=KRT9 PE=1 SV=3	0	55.6707	23.9165	12	23	10	1	623	62.027	5.24	65.8899	11
FALSE	High	Master Protein	P31943	Heterogeneous nuclear ribonucleoprotein H OS=Homo sapiens GN=HNRNPH1 PE=1 SV=4	0	55.0466	26.0579	12	23	3	1	449	49.198	6.3	75.6712	8
FALSE	High	Master Protein	Q5T9A4	ATPase family AAA domain-containing protein 3B OS=Homo sapiens GN=ATAD3B PE=1 SV=1	0	53.031	22.5309	12	40	3	1	648	72.527	9.2	97.4921	17
FALSE	High	Master Protein	P02533	Keratin, type I cytoskeletal 14 OS=Homo sapiens GN=KRT14 PE=1 SV=4	0	46.5946	28.178	12	36	3	1	472	51.529	5.16	84.4708	12
FALSE	High	Master Protein	P02768	Serum albumin OS=Homo sapiens GN=ALB PE=1 SV=2	0	44.3634	10.1806	11	174	8	1	609	69.321	6.28	370.533	8
FALSE	High	Master Protein	P38646	Stress-70 protein, mitochondrial OS=Homo sapiens GN=HSPA9 PE=1 SV=2	0	41.1376	21.0604	11	19	12	1	679	73.635	6.16	37.7494	12
FALSE	High	Master Protein	P11021	78 kDa glucose-regulated protein OS=Homo sapiens GN=HSPA5 PE=1 SV=2	0	41.0587	17.8899	11	24	9	1	654	72.288	5.16	47.6645	11
FALSE	High	Master Protein	P05023	Sodium/potassium-transporting ATPase subunit alpha-1 OS=Homo sapiens GN=ATP1A1 PE=1 SV=1	0	40.928	14.4673	10	23	13	1	1023	112.824	5.49	49.3512	13
FALSE	High	Master Protein	P02538	Keratin, type II cytoskeletal 6A OS=Homo sapiens GN=KRT6A PE=1 SV=3	0	39.6956	22.695	10	27	2	1	564	60.008	8	55.0749	13
FALSE	High	Master Protein	P10809	60 kDa heat shock protein, mitochondrial OS=Homo sapiens GN=HSPD1 PE=1 SV=2	0	39.6325	19.1972	10	19	9	1	573	61.016	5.87	59.5287	9
FALSE	High	Master Protein	P07900	Heat shock protein HSP 90-alpha OS=Homo sapiens GN=HSP90AA1 PE=1 SV=5	0	38.4623	17.7596	10	20	6	1	732	84.607	5.02	39.1214	12
FALSE	High	Master Protein	P06576	ATP synthase subunit beta, mitochondrial OS=Homo sapiens GN=ATP5B PE=1 SV=3	0	38.34	16.0681	10	13	6	1	529	56.525	5.4	42.7281	6
FALSE	High	Master Protein	Q9NXV2	BTB/POZ domain-containing protein KCTD5 OS=Homo sapiens GN=KCTD5 PE=1 SV=1	0	38.3084	36.3248	10	19	6	1	234	26.076	6.24	66.5249	6
FALSE	High	Master Protein	P69905	Hemoglobin subunit alpha OS=Homo sapiens GN=HBA1 PE=1 SV=2	0	38.2021	28.169	10	47	3	1	142	15.248	8.68	145.514	3
FALSE	High	Master Protein	P08779	Keratin, type I cytoskeletal 16 OS=Homo sapiens GN=KRT16 PE=1 SV=4	0	38.1763	28.5412	9	35	5	1	473	51.236	5.05	74.4713	12
FALSE	High	Master Protein	P42167	Lamina-associated polypeptide 2, isoforms beta/gamma OS=Homo sapiens GN=TMPO PE=1 SV=2	0	38.0601	24.0088	9	18	8	1	454	50.639	9.38	44.9626	8
FALSE	High	Master Protein	P55795	Heterogeneous nuclear ribonucleoprotein H2 OS=Homo sapiens GN=HNRNPH2 PE=1 SV=1	0	36.8191	19.1537	8	17	2	1	449	49.232	6.3	45.3961	7
FALSE	High	Master Protein	P04259	Keratin, type II cytoskeletal 6B OS=Homo sapiens GN=KRT6B PE=1 SV=5	0	36.7619	21.0993	8	26	1	1	564	60.03	8	54.4663	12
FALSE	High	Master Protein	P25705	ATP synthase subunit alpha, mitochondrial OS=Homo sapiens GN=ATP5A1 PE=1 SV=1	0	34.7253	18.8065	8	22	10	1	553	59.714	9.13	51.0849	10
FALSE	High	Master Protein	P62829	60S ribosomal protein L23 OS=Homo sapiens GN=RPL23 PE=1 SV=1	0	34.0378	32.1429	8	12	7	1	140	14.856	10.51	39.1476	7
FALSE	High	Master Protein	P63173	60S ribosomal protein L38 OS=Homo sapiens GN=RPL38 PE=1 SV=2	0	33.8514	57.1429	8	21	5	1	70	8.213	10.1	58.0452	5
FALSE	High	Master Protein	Q15366	Poly(rC)-binding protein 2 OS=Homo sapiens GN=PCBP2 PE=1 SV=1	0	32.677	35.8904	8	19	5	1	365	38.556	6.79	48.4713	8
FALSE	High	Master Protein	O00571	ATP-dependent RNA helicase DDX3X OS=Homo sapiens GN=DDX3X PE=1 SV=3	0	31.3932	17.5227	8	15	9	1	662	73.198	7.18	32.5969	10
FALSE	High	Master Protein	P13639	Elongation factor 2 OS=Homo sapiens GN=EEF2 PE=1 SV=4	0	31.3116	12.9371	8	19	9	1	858	95.277	6.83	42.3467	10
FALSE	High	Master Protein	P53007	Tricarboxylate transport protein, mitochondrial OS=Homo sapiens GN=SLC25A1 PE=1 SV=2	0	30.7094	23.1511	8	13	7	1	311	33.991	9.89	35.3072	7
FALSE	High	Master Protein	P13647	Keratin, type II cytoskeletal 5 OS=Homo sapiens GN=KRT5 PE=1 SV=3	0	29.9929	17.2881	8	21	5	1	590	62.34	7.74	43.5486	10
FALSE	High	Master Protein	P04406	Glyceraldehyde-3-phosphate dehydrogenase OS=Homo sapiens GN=GAPDH PE=1 SV=3	0	29.8552	25.6716	7	11	7	1	335	36.03	8.46	30.6486	7
FALSE	High	Master Protein	P68032	Actin, alpha cardiac muscle 1 OS=Homo sapiens GN=ACTC1 PE=1 SV=1	0	28.1186	20.1592	7	14	2	1	377	41.992	5.39	38.4674	7
FALSE	High	Master Protein	O14654	Insulin receptor substrate 4 OS=Homo sapiens GN=IRS4 PE=1 SV=1	0	27.2199	8.75099	7	11	9	1	1257	133.685	8.44	24.5174	9
FALSE	High	Master Protein	Q14533	Keratin, type II cuticular Hb1 OS=Homo sapiens GN=KRT81 PE=1 SV=3	0	26.5378	11.4851	7	24	3	1	505	54.893	5.47	43.8988	7
FALSE	High	Master Protein	P17844	Probable ATP-dependent RNA helicase DDX5 OS=Homo sapiens GN=DDX5 PE=1 SV=1	0	26.3228	13.0293	7	12	4	1	614	69.105	8.92	28.1782	7
FALSE	High	Master Protein	Q06830	Peroxiredoxin-1 OS=Homo sapiens GN=PRDX1 PE=1 SV=1	0	26.2577	49.2462	7	14	8	1	199	22.096	8.13	38.0671	8
FALSE	High	Master Protein	P20700	Lamin-B1 OS=Homo sapiens GN=LMNB1 PE=1 SV=2	0	25.6453	17.5768	7	13	10	1	586	66.368	5.16	19.1414	10
FALSE	High	Master Protein	P49411	Elongation factor Tu, mitochondrial OS=Homo sapiens GN=TUFM PE=1 SV=2	0	25.1895	17.2566	7	10	6	1	452	49.51	7.61	27.8798	6
FALSE	High	Master Protein	P53985	Monocarboxylate transporter 1 OS=Homo sapiens GN=SLC16A1 PE=1 SV=3	0	24.2108	7	7	13	3	1	500	53.909	8.66	33.7274	3
FALSE	High	Master Protein	Q04695	Keratin, type I cytoskeletal 17 OS=Homo sapiens GN=KRT17 PE=1 SV=2	0	23.5555	15.0463	7	27	1	1	432	48.076	5.02	57.1267	8
FALSE	High	Master Protein	Q92841	Probable ATP-dependent RNA helicase DDX17 OS=Homo sapiens GN=DDX17 PE=1 SV=2	0	23.3665	9.46502	7	16	3	1	729	80.222	8.27	28.2045	6
FALSE	High	Master Protein	O95831	Apoptosis-inducing factor 1, mitochondrial OS=Homo sapiens GN=AIFM1 PE=1 SV=1	0	22.5954	13.8662	7	11	7	1	613	66.859	8.95	26.3256	7
FALSE	High	Master Protein	P25205	DNA replication licensing factor MCM3 OS=Homo sapiens GN=MCM3 PE=1 SV=3	0	22.3374	14.4802	7	14	10	1	808	90.924	5.77	23.0188	10
FALSE	High	Master Protein	Q15365	Poly(rC)-binding protein 1 OS=Homo sapiens GN=PCBP1 PE=1 SV=2	0	22.276	22.4719	7	12	3	1	356	37.474	7.09	29.7473	6
FALSE	High	Master Protein	Q53H12	Acylglycerol kinase, mitochondrial OS=Homo sapiens GN=AGK PE=1 SV=2	0	22.1824	14.6919	6	13	5	1	422	47.107	8.09	24.8122	5
FALSE	High	Master Protein	Q02978	Mitochondrial 2-oxoglutarate/malate carrier protein OS=Homo sapiens GN=SLC25A11 PE=1 SV=3	0	21.7419	20.0637	6	18	6	1	314	34.04	9.91	39.8334	6
FALSE	High	Master Protein	Q15323	Keratin, type I cuticular Ha1 OS=Homo sapiens GN=KRT31 PE=1 SV=3	0	21.6328	15.8654	6	15	6	1	416	47.207	4.88	31.5417	8
FALSE	High	Master Protein	Q14681	BTB/POZ domain-containing protein KCTD2 OS=Homo sapiens GN=KCTD2 PE=1 SV=3	0	21.0155	12.9278	6	9	2	1	263	28.509	5.29	35.3051	2
FALSE	High	Master Protein	P78386	Keratin, type II cuticular Hb5 OS=Homo sapiens GN=KRT85 PE=1 SV=1	0	20.8567	12.8205	6	12	3	1	507	55.766	6.55	25.8001	7
FALSE	High	Master Protein	P52272	Heterogeneous nuclear ribonucleoprotein M OS=Homo sapiens GN=HNRNPM PE=1 SV=3	0	20.6881	10.8219	6	12	7	1	730	77.464	8.7	29.8951	7
FALSE	High	Master Protein	Q6P1M0	Long-chain fatty acid transport protein 4 OS=Homo sapiens GN=SLC27A4 PE=1 SV=1	0	20.0339	13.5303	6	11	8	1	643	72.018	8.47	21.3353	8
FALSE	High	Master Protein	Q96PK6	RNA-binding protein 14 OS=Homo sapiens GN=RBM14 PE=1 SV=2	0	19.9453	9.41704	6	7	5	1	669	69.449	9.67	16.9634	5
FALSE	High	Master Protein	P62979	Ubiquitin-40S ribosomal protein S27a OS=Homo sapiens GN=RPS27A PE=1 SV=2	0	19.8929	30.1282	6	16	4	1	156	17.953	9.64	43.6077	4
FALSE	High	Master Protein	Q9UBX3	Mitochondrial dicarboxylate carrier OS=Homo sapiens GN=SLC25A10 PE=1 SV=2	0	19.7058	23.3449	6	13	6	1	287	31.262	9.54	22.8002	6
FALSE	High	Master Protein	P16615	Sarcoplasmic/endoplasmic reticulum calcium ATPase 2 OS=Homo sapiens GN=ATP2A2 PE=1 SV=1	0	19.5794	6.52591	6	8	5	1	1042	114.683	5.34	21.2237	5
FALSE	High	Master Protein	Q9NZ01	Very-long-chain enoyl-CoA reductase OS=Homo sapiens GN=TECR PE=1 SV=1	0	19.3345	15.9091	6	14	4	1	308	36.011	9.45	28.8152	4
FALSE	High	Master Protein	Q08J23	tRNA (cytosine(34)-C(5))-methyltransferase OS=Homo sapiens GN=NSUN2 PE=1 SV=2	0	19.2148	9.90874	5	8	7	1	767	86.416	6.77	19.3808	7
FALSE	High	Master Protein	Q00325	Phosphate carrier protein, mitochondrial OS=Homo sapiens GN=SLC25A3 PE=1 SV=2	0	19.1084	17.4033	5	26	10	1	362	40.069	9.38	47.2791	10
FALSE	High	Master Protein	P57088	Transmembrane protein 33 OS=Homo sapiens GN=TMEM33 PE=1 SV=2	0	18.2249	21.0526	5	5	4	1	247	27.96	9.7	13.0131	4
FALSE	High	Master Protein	O43175	D-3-phosphoglycerate dehydrogenase OS=Homo sapiens GN=PHGDH PE=1 SV=4	0	17.6721	12.1951	5	11	6	1	533	56.614	6.71	28.1695	6
FALSE	High	Master Protein	P49368	T-complex protein 1 subunit gamma OS=Homo sapiens GN=CCT3 PE=1 SV=4	0	17.6165	11.1927	5	9	6	1	545	60.495	6.49	20.4398	6
FALSE	High	Master Protein	P31689	DnaJ homolog subfamily A member 1 OS=Homo sapiens GN=DNAJA1 PE=1 SV=2	0	17.2435	14.1058	5	7	4	1	397	44.839	7.08	14.1076	4
FALSE	High	Master Protein	P07195	L-lactate dehydrogenase B chain OS=Homo sapiens GN=LDHB PE=1 SV=2	0	16.7556	16.1677	5	11	4	1	334	36.615	6.05	20.2222	5
FALSE	High	Master Protein	P15880	40S ribosomal protein S2 OS=Homo sapiens GN=RPS2 PE=1 SV=2	0	16.5839	20.4778	5	12	5	1	293	31.305	10.24	21.4729	5
FALSE	High	Master Protein	Q00839	Heterogeneous nuclear ribonucleoprotein U OS=Homo sapiens GN=HNRNPU PE=1 SV=6	0	16.5434	7.39394	5	11	6	1	825	90.528	6	23.6401	6
FALSE	High	Master Protein	P45880	Voltage-dependent anion-selective channel protein 2 OS=Homo sapiens GN=VDAC2 PE=1 SV=2	0	16.5015	24.1497	5	12	5	1	294	31.547	7.56	23.8765	5
FALSE	High	Master Protein	P60891	Ribose-phosphate pyrophosphokinase 1 OS=Homo sapiens GN=PRPS1 PE=1 SV=2	0	15.8041	14.4654	5	8	4	1	318	34.812	6.98	7.11381	4
FALSE	High	Master Protein	P04075	Fructose-bisphosphate aldolase A OS=Homo sapiens GN=ALDOA PE=1 SV=2	0	14.9734	24.7253	4	11	7	1	364	39.395	8.09	20.7073	7
FALSE	High	Master Protein	Q562R1	Beta-actin-like protein 2 OS=Homo sapiens GN=ACTBL2 PE=1 SV=2	0	14.7004	13.0319	4	5	1	1	376	41.976	5.59	17.2191	3
FALSE	High	Master Protein	Q9UJS0	Calcium-binding mitochondrial carrier protein Aralar2 OS=Homo sapiens GN=SLC25A13 PE=1 SV=2	0	14.578	8.2963	4	10	6	1	675	74.129	8.62	23.2839	6
FALSE	High	Master Protein	Q13601	KRR1 small subunit processome component homolog OS=Homo sapiens GN=KRR1 PE=1 SV=4	0	14.5536	11.811	4	6	5	1	381	43.638	9.77	13.2505	5
FALSE	High	Master Protein	P04843	Dolichyl-diphosphooligosaccharide--protein glycosyltransferase subunit 1 OS=Homo sapiens GN=RPN1 PE=1 SV=1	0	14.4627	6.2603	4	8	3	1	607	68.527	6.38	18.6241	3
FALSE	High	Master Protein	P60842	Eukaryotic initiation factor 4A-I OS=Homo sapiens GN=EIF4A1 PE=1 SV=1	0	13.7559	12.069	4	6	4	1	406	46.125	5.48	11.9181	4
FALSE	High	Master Protein	P25398	40S ribosomal protein S12 OS=Homo sapiens GN=RPS12 PE=1 SV=3	0	13.6974	18.1818	4	3	2	1	132	14.505	7.21	8.93737	2
FALSE	High	Master Protein	Q9H936	Mitochondrial glutamate carrier 1 OS=Homo sapiens GN=SLC25A22 PE=1 SV=1	0	13.6084	16.4087	4	6	5	1	323	34.448	9.29	15.4437	5
FALSE	High	Master Protein	E9PAV3	Nascent polypeptide-associated complex subunit alpha, muscle-specific form OS=Homo sapiens GN=NACA PE=1 SV=1	0	13.5904	2.02117	4	5	3	1	2078	205.295	9.58	15.166	3
FALSE	High	Master Protein	Q15233	Non-POU domain-containing octamer-binding protein OS=Homo sapiens GN=NONO PE=1 SV=4	0	13.2436	15.0743	4	8	6	1	471	54.197	8.95	12.1438	6
FALSE	High	Master Protein	P05413	Fatty acid-binding protein, heart OS=Homo sapiens GN=FABP3 PE=1 SV=4	0	13.0613	27.8195	4	10	3	1	133	14.849	6.8	23.5953	3
FALSE	High	Master Protein	P62913	60S ribosomal protein L11 OS=Homo sapiens GN=RPL11 PE=1 SV=2	0	12.8662	25.2809	4	9	4	1	178	20.24	9.6	20.731	4
FALSE	High	Master Protein	P52815	39S ribosomal protein L12, mitochondrial OS=Homo sapiens GN=MRPL12 PE=1 SV=2	0	12.8373	17.1717	4	4	3	1	198	21.335	8.87	7.2443	3
FALSE	High	Master Protein	P98175	RNA-binding protein 10 OS=Homo sapiens GN=RBM10 PE=1 SV=3	0	12.6532	8.8172	4	7	7	1	930	103.469	5.97	8.79177	7
FALSE	High	Master Protein	P55072	Transitional endoplasmic reticulum ATPase OS=Homo sapiens GN=VCP PE=1 SV=4	0	12.6037	6.69975	4	7	4	1	806	89.266	5.26	13.3851	4
FALSE	High	Master Protein	O00148	ATP-dependent RNA helicase DDX39A OS=Homo sapiens GN=DDX39A PE=1 SV=2	0	12.5928	9.13349	4	8	4	1	427	49.098	5.68	15.149	4
FALSE	High	Master Protein	Q13263	Transcription intermediary factor 1-beta OS=Homo sapiens GN=TRIM28 PE=1 SV=5	0	12.3658	5.98802	4	4	4	1	835	88.493	5.77	10.4498	4
FALSE	High	Master Protein	P33992	DNA replication licensing factor MCM5 OS=Homo sapiens GN=MCM5 PE=1 SV=5	0	12.2002	8.17439	4	7	5	1	734	82.233	8.37	16.0788	5
FALSE	High	Master Protein	P50402	Emerin OS=Homo sapiens GN=EMD PE=1 SV=1	0	12.1241	15.3543	4	6	4	1	254	28.976	5.5	9.71057	4

## Sheet: Figure 4a NPM1 IP-MS proteins
Checked	Protein FDR Confidence: Combined	Accession	Description	Exp. q-value: Combined	Sum PEP Score	Coverage [%]	# Peptides	# PSMs	# Unique Peptides	# Protein Groups	MW [kDa]	Score Sequest HT: Sequest HT	# Peptides (by Search Engine): Sequest HT
FALSE	High	P52732	Kinesin-like protein KIF11 OS=Homo sapiens GN=KIF11 PE=1 SV=2	0	442.47	59	58	160	58	1	119.1	522.65	58
FALSE	High	O14744	Protein arginine N-methyltransferase 5 OS=Homo sapiens GN=PRMT5 PE=1 SV=4	0	246.612	50	29	90	29	1	72.6	318.61	29
FALSE	High	P04264	Keratin, type II cytoskeletal 1 OS=Homo sapiens GN=KRT1 PE=1 SV=6	0	214.283	50	32	86	28	1	66	282.64	32
FALSE	High	P13645	Keratin, type I cytoskeletal 10 OS=Homo sapiens GN=KRT10 PE=1 SV=6	0	185.206	57	29	98	23	1	58.8	345.64	29
FALSE	High	P36578	60S ribosomal protein L4 OS=Homo sapiens GN=RPL4 PE=1 SV=5	0	179.262	47	26	78	26	1	47.7	255.36	26
FALSE	High	P35908	Keratin, type II cytoskeletal 2 epidermal OS=Homo sapiens GN=KRT2 PE=1 SV=2	0	173.803	64	32	79	25	1	65.4	233.29	32
FALSE	High	P06748	Nucleophosmin OS=Homo sapiens GN=NPM1 PE=1 SV=2	0	170.2	56	21	106	11	1	32.6	468.38	11
FALSE	High	P12268	Inosine-5'-monophosphate dehydrogenase 2 OS=Homo sapiens GN=IMPDH2 PE=1 SV=2	0	157.186	51	23	51	23	1	55.8	184.43	23
FALSE	High	P19338	Nucleolin OS=Homo sapiens GN=NCL PE=1 SV=3	0	154.373	25	23	62	25	1	76.6	203.52	25
FALSE	High	Q9BQA1	Methylosome protein 50 OS=Homo sapiens GN=WDR77 PE=1 SV=1	0	138.411	70	15	58	15	1	36.7	218.84	15
FALSE	High	Q9Y3D8	Adenylate kinase isoenzyme 6 OS=Homo sapiens GN=AK6 PE=1 SV=1	0	149.619	34	15	26	32	1	20.049	243.54	13
FALSE	High	P07437	Tubulin beta chain OS=Homo sapiens GN=TUBB PE=1 SV=2	0	104.359	51	19	33	4	1	49.6	103.22	19
FALSE	High	P05387	60S acidic ribosomal protein P2 OS=Homo sapiens GN=RPLP2 PE=1 SV=1	0	97.242	74	7	30	7	1	11.7	131.37	7
FALSE	High	P68371	Tubulin beta-4B chain OS=Homo sapiens GN=TUBB4B PE=1 SV=1	0	90.994	44	17	29	2	1	49.8	90.18	17
FALSE	High	P68363	Tubulin alpha-1B chain OS=Homo sapiens GN=TUBA1B PE=1 SV=1	0	89.806	45	14	38	2	1	50.1	116.26	14
FALSE	High	P60709	Actin, cytoplasmic 1 OS=Homo sapiens GN=ACTB PE=1 SV=1	0	85.623	46	13	41	6	1	41.7	118.1	13
FALSE	High	P62917	60S ribosomal protein L8 OS=Homo sapiens GN=RPL8 PE=1 SV=2	0	85.368	49	10	32	10	1	28	111.59	10
FALSE	High	Q71U36	Tubulin alpha-1A chain OS=Homo sapiens GN=TUBA1A PE=1 SV=1	0	83.864	42	13	34	1	1	50.1	103.39	13
FALSE	High	Q9NR30	Nucleolar RNA helicase 2 OS=Homo sapiens GN=DDX21 PE=1 SV=5	0	82.025	31	17	34	15	1	87.3	85.02	17
FALSE	High	Q02878	60S ribosomal protein L6 OS=Homo sapiens GN=RPL6 PE=1 SV=3	0	80.123	50	16	40	16	1	32.7	114.14	16
FALSE	High	P18124	60S ribosomal protein L7 OS=Homo sapiens GN=RPL7 PE=1 SV=1	0	76.988	48	16	43	16	1	29.2	120.81	16
FALSE	High	P39023	60S ribosomal protein L3 OS=Homo sapiens GN=RPL3 PE=1 SV=2	0	76.09	36	14	30	14	1	46.1	90.71	14
FALSE	High	P05388	60S acidic ribosomal protein P0 OS=Homo sapiens GN=RPLP0 PE=1 SV=1	0	75.621	47	11	28	11	1	34.3	106.19	11
FALSE	High	P62701	40S ribosomal protein S4, X isoform OS=Homo sapiens GN=RPS4X PE=1 SV=2	0	75.329	44	15	43	15	1	29.6	115.15	15
FALSE	High	P35527	Keratin, type I cytoskeletal 9 OS=Homo sapiens GN=KRT9 PE=1 SV=3	0	71.545	30	15	28	14	1	62	89.56	15
FALSE	High	O75688	Protein phosphatase 1B OS=Homo sapiens GN=PPM1B PE=1 SV=1	0	69.537	43	14	28	14	1	52.6	85.14	14
FALSE	High	P07900	Heat shock protein HSP 90-alpha OS=Homo sapiens GN=HSP90AA1 PE=1 SV=5	0	69.526	26	17	28	11	1	84.6	64.77	17
FALSE	High	P38398	Breast cancer type 1 susceptibility protein OS=Homo spiens GN=BRCA1 PE=1 SV=2	0	65.432	33	10	27	20	1	207.7	65.45	14
FALSE	High	P42704	Leucine-rich PPR motif-containing protein, mitochondrial OS=Homo sapiens GN=LRPPRC PE=1 SV=3	0	69.076	19	25	31	25	1	157.8	56.38	25
FALSE	High	P18621	60S ribosomal protein L17 OS=Homo sapiens GN=RPL17 PE=1 SV=3	0	65.215	54	11	29	11	1	21.4	74.16	11
FALSE	High	P62906	60S ribosomal protein L10a OS=Homo sapiens GN=RPL10A PE=1 SV=2	0	63.409	46	11	32	11	1	24.8	78.01	11
FALSE	High	P62241	40S ribosomal protein S8 OS=Homo sapiens GN=RPS8 PE=1 SV=2	0	62.38	59	12	30	12	1	24.2	81.72	12
FALSE	High	P68104	Elongation factor 1-alpha 1 OS=Homo sapiens GN=EEF1A1 PE=1 SV=1	0	61.663	38	13	27	13	1	50.1	76.14	13
FALSE	High	Q00839	Heterogeneous nuclear ribonucleoprotein U OS=Homo sapiens GN=HNRNPU PE=1 SV=6	0	59.932	21	14	22	14	1	90.5	51.27	14
FALSE	High	P08238	Heat shock protein HSP 90-beta OS=Homo sapiens GN=HSP90AB1 PE=1 SV=4	0	57.92	21	13	22	6	1	83.2	54.97	13
FALSE	High	P46777	60S ribosomal protein L5 OS=Homo sapiens GN=RPL5 PE=1 SV=3	0	57.28	38	10	23	10	1	34.3	67.74	10
FALSE	High	P61247	40S ribosomal protein S3a OS=Homo sapiens GN=RPS3A PE=1 SV=2	0	56.082	52	15	26	15	1	29.9	56.21	15
FALSE	High	Q02543	60S ribosomal protein L18a OS=Homo sapiens GN=RPL18A PE=1 SV=2	0	54.22	44	12	42	12	1	20.7	101.74	12
FALSE	High	P61353	60S ribosomal protein L27 OS=Homo sapiens GN=RPL27 PE=1 SV=2	0	53.557	54	10	27	10	1	15.8	71.52	10
FALSE	High	P11021	78 kDa glucose-regulated protein OS=Homo sapiens GN=HSPA5 PE=1 SV=2	0	53.485	22	13	20	12	1	72.3	35.69	13
FALSE	High	P11142	Heat shock cognate 71 kDa protein OS=Homo sapiens GN=HSPA8 PE=1 SV=1	0	53.412	23	12	19	10	1	70.9	51.6	12
FALSE	High	P0DMV9	Heat shock 70 kDa protein 1B OS=Homo sapiens GN=HSPA1B PE=1 SV=1	0	52.746	24	11	21	10	1	70	58.16	11
FALSE	High	P26373	60S ribosomal protein L13 OS=Homo sapiens GN=RPL13 PE=1 SV=4	0	51.617	51	15	34	15	1	24.2	80.13	15
FALSE	High	Q9P258	Protein RCC2 OS=Homo sapiens GN=RCC2 PE=1 SV=2	0	50.475	31	13	26	13	1	56	46.08	13
FALSE	High	P30050	60S ribosomal protein L12 OS=Homo sapiens GN=RPL12 PE=1 SV=1	0	50.197	59	7	28	7	1	17.8	102.74	7
FALSE	High	P62753	40S ribosomal protein S6 OS=Homo sapiens GN=RPS6 PE=1 SV=1	0	49.327	33	10	22	10	1	28.7	67.06	10
FALSE	High	Q9NXV2	BTB/POZ domain-containing protein KCTD5 OS=Homo sapiens GN=KCTD5 PE=1 SV=1	0	46.502	51	7	17	7	1	26.1	71.87	7
FALSE	High	P61313	60S ribosomal protein L15 OS=Homo sapiens GN=RPL15 PE=1 SV=2	0	45.412	34	7	24	7	1	24.1	72.07	7
FALSE	High	P27635	60S ribosomal protein L10 OS=Homo sapiens GN=RPL10 PE=1 SV=4	0	45.198	45	9	21	9	1	24.6	55.23	9
FALSE	High	P52272	Heterogeneous nuclear ribonucleoprotein M OS=Homo sapiens GN=HNRNPM PE=1 SV=3	0	45.197	19	12	18	12	1	77.5	48.77	12
FALSE	High	Q92841	Probable ATP-dependent RNA helicase DDX17 OS=Homo sapiens GN=DDX17 PE=1 SV=2	0	45.097	25	16	21	11	1	80.2	41.9	16
FALSE	High	P84098	60S ribosomal protein L19 OS=Homo sapiens GN=RPL19 PE=1 SV=1	0	45.077	28	8	20	8	1	23.5	50.17	8
FALSE	High	P62888	60S ribosomal protein L30 OS=Homo sapiens GN=RPL30 PE=1 SV=2	0	44.424	57	7	21	7	1	12.8	64.81	7
FALSE	High	P62277	40S ribosomal protein S13 OS=Homo sapiens GN=RPS13 PE=1 SV=2	0	43.301	45	11	23	11	1	17.2	59.27	11
FALSE	High	P23396	40S ribosomal protein S3 OS=Homo sapiens GN=RPS3 PE=1 SV=2	0	42.921	57	13	20	13	1	26.7	51.07	13
FALSE	High	P46087	Probable 28S rRNA (cytosine(4447)-C(5))-methyltransferase OS=Homo sapiens GN=NOP2 PE=1 SV=2	0	41.37	25	14	18	14	1	89.2	38.03	14
FALSE	High	P61978	Heterogeneous nuclear ribonucleoprotein K OS=Homo sapiens GN=HNRNPK PE=1 SV=1	0	40.695	26	9	23	9	1	50.9	64.51	9
FALSE	High	P06733	Alpha-enolase OS=Homo sapiens GN=ENO1 PE=1 SV=2	0	37.865	30	11	16	11	1	47.1	44.02	11
FALSE	High	P17844	Probable ATP-dependent RNA helicase DDX5 OS=Homo sapiens GN=DDX5 PE=1 SV=1	0	36.425	25	14	18	9	1	69.1	41.85	14
FALSE	High	P31943	Heterogeneous nuclear ribonucleoprotein H OS=Homo sapiens GN=HNRNPH1 PE=1 SV=4	0	35.831	28	9	15	7	1	49.2	38.56	9
FALSE	High	P49411	Elongation factor Tu, mitochondrial OS=Homo sapiens GN=TUFM PE=1 SV=2	0	35.693	28	9	12	9	1	49.5	25.51	9
FALSE	High	P62280	40S ribosomal protein S11 OS=Homo sapiens GN=RPS11 PE=1 SV=3	0	34.705	47	9	22	9	1	18.4	54.62	9
FALSE	High	P13647	Keratin, type II cytoskeletal 5 OS=Homo sapiens GN=KRT5 PE=1 SV=3	0	34.094	24	12	24	5	1	62.3	43.77	12
FALSE	High	P14625	Endoplasmin OS=Homo sapiens GN=HSP90B1 PE=1 SV=1	0	33.416	15	9	14	8	1	92.4	29.57	9
FALSE	High	P10809	60 kDa heat shock protein, mitochondrial OS=Homo sapiens GN=HSPD1 PE=1 SV=2	0	33.408	21	10	15	10	1	61	43.7	10
FALSE	High	P40429	60S ribosomal protein L13a OS=Homo sapiens GN=RPL13A PE=1 SV=2	0	33.063	34	10	30	10	1	23.6	67.65	10
FALSE	High	P16402	Histone H1.3 OS=Homo sapiens GN=HIST1H1D PE=1 SV=2	0	32.453	17	7	16	7	1	22.3	48.61	7
FALSE	High	Q9BQG0	Myb-binding protein 1A OS=Homo sapiens GN=MYBBP1A PE=1 SV=2	0	31.677	8	9	12	9	1	148.8	25.58	9
FALSE	High	P32969	60S ribosomal protein L9 OS=Homo sapiens GN=RPL9 PE=1 SV=1	0	31.553	31	6	11	6	1	21.9	32.24	6
FALSE	High	Q07020	60S ribosomal protein L18 OS=Homo sapiens GN=RPL18 PE=1 SV=2	0	31.463	35	7	20	7	1	21.6	54.68	7
FALSE	High	P54105	Methylosome subunit pICln OS=Homo sapiens GN=CLNS1A PE=1 SV=1	0	31.373	42	5	16	5	1	26.2	48.37	5
FALSE	High	Q08211	ATP-dependent RNA helicase A OS=Homo sapiens GN=DHX9 PE=1 SV=4	0	29.875	9	10	15	10	1	140.9	30.6	10
FALSE	High	P46776	60S ribosomal protein L27a OS=Homo sapiens GN=RPL27A PE=1 SV=2	0	29.833	32	6	18	6	1	16.6	46.46	6
FALSE	High	P04259	Keratin, type II cytoskeletal 6B OS=Homo sapiens GN=KRT6B PE=1 SV=5	0	29.558	18	10	21	1	1	60	43.19	10
FALSE	High	P25398	40S ribosomal protein S12 OS=Homo sapiens GN=RPS12 PE=1 SV=3	0	28.897	44	5	9	5	1	14.5	25.55	5
FALSE	High	Q9UMS4	Pre-mRNA-processing factor 19 OS=Homo sapiens GN=PRPF19 PE=1 SV=1	0	28.797	28	8	9	8	1	55.1	23.2	8
FALSE	High	P13639	Elongation factor 2 OS=Homo sapiens GN=EEF2 PE=1 SV=4	0	28.152	10	7	9	7	1	95.3	23.92	7
FALSE	High	P68032	Actin, alpha cardiac muscle 1 OS=Homo sapiens GN=ACTC1 PE=1 SV=1	0	28.067	25	8	25	1	1	42	54.83	8
FALSE	High	P19474	E3 ubiquitin-protein ligase TRIM21 OS=Homo sapiens GN=TRIM21 PE=1 SV=1	0	27.904	25	10	14	10	1	54.1	32.17	10
FALSE	High	P02533	Keratin, type I cytoskeletal 14 OS=Homo sapiens GN=KRT14 PE=1 SV=4	0	27.348	24	11	16	6	1	51.5	34.22	11
FALSE	High	P62910	60S ribosomal protein L32 OS=Homo sapiens GN=RPL32 PE=1 SV=2	0	27.072	19	5	12	5	1	15.9	29.61	5
FALSE	High	P15880	40S ribosomal protein S2 OS=Homo sapiens GN=RPS2 PE=1 SV=2	0	26.615	23	8	14	8	1	31.3	36.63	8
FALSE	High	P63244	Guanine nucleotide-binding protein subunit beta-2-like 1 OS=Homo sapiens GN=GNB2L1 PE=1 SV=3	0	26.185	32	8	10	8	1	35.1	25.92	8
FALSE	High	P08865	40S ribosomal protein SA OS=Homo sapiens GN=RPSA PE=1 SV=4	0	25.801	28	5	7	5	1	32.8	24.07	5
FALSE	High	Q9BQ67	Glutamate-rich WD repeat-containing protein 1 OS=Homo sapiens GN=GRWD1 PE=1 SV=1	0	25.433	23	6	7	6	1	49.4	22.77	6
FALSE	High	Q15208	Serine/threonine-protein kinase 38 OS=Homo sapiens GN=STK38 PE=1 SV=1	0	25.002	16	7	9	6	1	54.2	21.08	7
FALSE	High	P62750	60S ribosomal protein L23a OS=Homo sapiens GN=RPL23A PE=1 SV=1	0	24.886	35	7	16	7	1	17.7	39.08	7
FALSE	High	P07910	Heterogeneous nuclear ribonucleoproteins C1/C2 OS=Homo sapiens GN=HNRNPC PE=1 SV=4	0	24.868	26	7	12	7	1	33.7	27.25	7
FALSE	High	O76021	Ribosomal L1 domain-containing protein 1 OS=Homo sapiens GN=RSL1D1 PE=1 SV=3	0	24.853	13	8	11	8	1	54.9	22.06	8
FALSE	High	P05141	ADP/ATP translocase 2 OS=Homo sapiens GN=SLC25A5 PE=1 SV=7	0	24.033	30	9	14	2	1	32.8	32.03	9
FALSE	High	P62847	40S ribosomal protein S24 OS=Homo sapiens GN=RPS24 PE=1 SV=1	0	23.854	29	4	9	4	1	15.4	20.98	4
FALSE	High	P62805	Histone H4 OS=Homo sapiens GN=HIST1H4A PE=1 SV=2	0	23.622	42	4	13	4	1	11.4	34.16	4
FALSE	High	P62829	60S ribosomal protein L23 OS=Homo sapiens GN=RPL23 PE=1 SV=1	0	23.473	39	4	12	4	1	14.9	34.47	4
FALSE	High	Q7L2E3	Putative ATP-dependent RNA helicase DHX30 OS=Homo sapiens GN=DHX30 PE=1 SV=1	0	23.301	7	7	9	7	1	133.9	17.48	7
FALSE	High	P22087	rRNA 2'-O-methyltransferase fibrillarin OS=Homo sapiens GN=FBL PE=1 SV=2	0	22.727	21	6	8	6	1	33.8	19.56	6
FALSE	High	P46778	60S ribosomal protein L21 OS=Homo sapiens GN=RPL21 PE=1 SV=2	0	22.39	22	4	18	4	1	18.6	51.99	4
FALSE	High	P42766	60S ribosomal protein L35 OS=Homo sapiens GN=RPL35 PE=1 SV=2	0	22.297	30	5	13	5	1	14.5	34.96	5
FALSE	High	P11940	Polyadenylate-binding protein 1 OS=Homo sapiens GN=PABPC1 PE=1 SV=2	0	22.134	11	5	6	5	1	70.6	15.49	5
FALSE	High	P05386	60S acidic ribosomal protein P1 OS=Homo sapiens GN=RPLP1 PE=1 SV=1	0	21.967	52	2	7	2	1	11.5	34.97	2
FALSE	High	Q9GZT3	SRA stem-loop-interacting RNA-binding protein, mitochondrial OS=Homo sapiens GN=SLIRP PE=1 SV=1	0	21.75	54	6	9	6	1	12.3	20.75	6
FALSE	High	P62263	40S ribosomal protein S14 OS=Homo sapiens GN=RPS14 PE=1 SV=3	0	21.623	35	6	11	6	1	16.3	24.93	6
FALSE	High	Q9BVP2	Guanine nucleotide-binding protein-like 3 OS=Homo sapiens GN=GNL3 PE=1 SV=2	0	21.601	19	8	11	8	1	62	30.94	8
FALSE	High	O75607	Nucleoplasmin-3 OS=Homo sapiens GN=NPM3 PE=1 SV=3	0	21.394	20	2	6	2	1	19.3	23.38	2
FALSE	High	Q06830	Peroxiredoxin-1 OS=Homo sapiens GN=PRDX1 PE=1 SV=1	0	21.068	41	6	11	5	1	22.1	27.32	6
FALSE	High	Q14684	Ribosomal RNA processing protein 1 homolog B OS=Homo sapiens GN=RRP1B PE=1 SV=3	0	20.988	13	7	8	7	1	84.4	19.37	7
FALSE	High	Q16875	6-phosphofructo-2-kinase/fructose-2,6-bisphosphatase 3 OS=Homo sapiens GN=PFKFB3 PE=1 SV=1	0	20.962	18	8	10	8	1	59.6	13.36	8
FALSE	High	Q9NZI8	Insulin-like growth factor 2 mRNA-binding protein 1 OS=Homo sapiens GN=IGF2BP1 PE=1 SV=2	0	20.877	16	7	8	7	1	63.4	15.94	7
FALSE	High	P39019	40S ribosomal protein S19 OS=Homo sapiens GN=RPS19 PE=1 SV=2	0	20.831	37	6	13	6	1	16.1	34.4	6
FALSE	High	P46783	40S ribosomal protein S10 OS=Homo sapiens GN=RPS10 PE=1 SV=1	0	20.634	33	6	13	6	1	18.9	38.05	6
FALSE	High	P26641	Elongation factor 1-gamma OS=Homo sapiens GN=EEF1G PE=1 SV=3	0	20.411	21	8	10	8	1	50.1	21.01	8
FALSE	High	P06310	Ig kappa chain V-II region RPMI 6410 OS=Homo sapiens PE=4 SV=1	0	20.155	12	2	24	2	1	14.7	64.64	2
FALSE	High	P62979	Ubiquitin-40S ribosomal protein S27a OS=Homo sapiens GN=RPS27A PE=1 SV=2	0	19.952	26	3	6	3	1	18	19.24	3
FALSE	High	Q96AG4	Leucine-rich repeat-containing protein 59 OS=Homo sapiens GN=LRRC59 PE=1 SV=1	0	19.648	25	6	9	6	1	34.9	15.85	6
FALSE	High	P63173	60S ribosomal protein L38 OS=Homo sapiens GN=RPL38 PE=1 SV=2	0	19.632	50	3	9	3	1	8.2	25.01	3
FALSE	High	O43143	Pre-mRNA-splicing factor ATP-dependent RNA helicase DHX15 OS=Homo sapiens GN=DHX15 PE=1 SV=2	0	19.358	13	8	12	8	1	90.9	18.83	8
FALSE	High	P62244	40S ribosomal protein S15a OS=Homo sapiens GN=RPS15A PE=1 SV=2	0	19.356	38	5	8	5	1	14.8	19.75	5
FALSE	High	P12236	ADP/ATP translocase 3 OS=Homo sapiens GN=SLC25A6 PE=1 SV=4	0	19.084	29	8	11	1	1	32.8	25.15	8
FALSE	High	Q8IYB3	Serine/arginine repetitive matrix protein 1 OS=Homo sapiens GN=SRRM1 PE=1 SV=2	0	18.457	8	5	7	5	1	102.3	12.35	5
FALSE	High	P60842	Eukaryotic initiation factor 4A-I OS=Homo sapiens GN=EIF4A1 PE=1 SV=1	0	18.429	17	6	10	5	1	46.1	17.61	6
FALSE	High	P46781	40S ribosomal protein S9 OS=Homo sapiens GN=RPS9 PE=1 SV=3	0	18.255	26	8	14	8	1	22.6	36.57	8
FALSE	High	P02768	Serum albumin OS=Homo sapiens GN=ALB PE=1 SV=2	0	17.929	7	4	9	4	1	69.3	24.47	4
FALSE	High	Q9Y383	Putative RNA-binding protein Luc7-like 2 OS=Homo sapiens GN=LUC7L2 PE=1 SV=2	0	17.854	19	5	7	5	1	46.5	16.45	5
FALSE	High	Q07955	Serine/arginine-rich splicing factor 1 OS=Homo sapiens GN=SRSF1 PE=1 SV=2	0	17.608	31	6	12	6	1	27.7	27.11	6
FALSE	High	Q9NX58	Cell growth-regulating nucleolar protein OS=Homo sapiens GN=LYAR PE=1 SV=2	0	17.444	20	5	6	5	1	43.6	17.03	5
FALSE	High	P60866	40S ribosomal protein S20 OS=Homo sapiens GN=RPS20 PE=1 SV=1	0	17.306	29	4	9	4	1	13.4	26.11	4
FALSE	High	P06576	ATP synthase subunit beta, mitochondrial OS=Homo sapiens GN=ATP5B PE=1 SV=3	0	17.29	10	4	6	4	1	56.5	13.25	4
FALSE	High	P13646	Keratin, type I cytoskeletal 13 OS=Homo sapiens GN=KRT13 PE=1 SV=4	0	17.213	9	5	8	1	1	49.6	18.92	5
FALSE	High	P83731	60S ribosomal protein L24 OS=Homo sapiens GN=RPL24 PE=1 SV=1	0	17.208	27	4	12	4	1	17.8	27.81	4
FALSE	High	P50914	60S ribosomal protein L14 OS=Homo sapiens GN=RPL14 PE=1 SV=4	0	16.861	20	4	13	4	1	23.4	36.25	4
FALSE	High	Q01780	Exosome component 10 OS=Homo sapiens GN=EXOSC10 PE=1 SV=2	0	16.395	10	5	5	5	1	100.8	14.17	5
FALSE	High	P0C0S8	Histone H2A type 1 OS=Homo sapiens GN=HIST1H2AG PE=1 SV=2	0	16.357	35	4	8	1	1	14.1	20.09	4
FALSE	High	P14678	Small nuclear ribonucleoprotein-associated proteins B and B' OS=Homo sapiens GN=SNRPB PE=1 SV=2	0	16.329	26	7	11	7	1	24.6	18.02	7
FALSE	High	Q9Y3U8	60S ribosomal protein L36 OS=Homo sapiens GN=RPL36 PE=1 SV=3	0	16.303	30	4	14	4	1	12.2	36.91	4
FALSE	High	P04908	Histone H2A type 1-B/E OS=Homo sapiens GN=HIST1H2AB PE=1 SV=2	0	16.154	35	4	8	1	1	14.1	20.09	4
FALSE	High	P62913	60S ribosomal protein L11 OS=Homo sapiens GN=RPL11 PE=1 SV=2	0	16.013	21	4	8	4	1	20.2	21.42	4
FALSE	High	Q14681	BTB/POZ domain-containing protein KCTD2 OS=Homo sapiens GN=KCTD2 PE=1 SV=3	0	15.904	13	2	5	2	1	28.5	22.02	2
FALSE	High	P25705	ATP synthase subunit alpha, mitochondrial OS=Homo sapiens GN=ATP5A1 PE=1 SV=1	0	15.379	11	5	5	5	1	59.7	12.57	5
FALSE	High	P46782	40S ribosomal protein S5 OS=Homo sapiens GN=RPS5 PE=1 SV=4	0	15.366	19	3	5	3	1	22.9	16.8	3
FALSE	High	P18077	60S ribosomal protein L35a OS=Homo sapiens GN=RPL35A PE=1 SV=2	0	15.28	30	7	11	7	1	12.5	22.77	7
FALSE	High	P61513	60S ribosomal protein L37a OS=Homo sapiens GN=RPL37A PE=1 SV=2	0	15.251	41	3	6	3	1	10.3	17.41	3
FALSE	High	Q92522	Histone H1x OS=Homo sapiens GN=H1FX PE=1 SV=1	0	15.135	18	4	8	4	1	22.5	23.72	4
FALSE	High	P52597	Heterogeneous nuclear ribonucleoprotein F OS=Homo sapiens GN=HNRNPF PE=1 SV=3	0	14.99	21	6	9	4	1	45.6	19.88	6
FALSE	High	P62266	40S ribosomal protein S23 OS=Homo sapiens GN=RPS23 PE=1 SV=3	0	14.796	16	3	10	3	1	15.8	33.39	3
FALSE	High	Q7Z2W4	Zinc finger CCCH-type antiviral protein 1 OS=Homo sapiens GN=ZC3HAV1 PE=1 SV=3	0	14.605	12	7	8	7	1	101.4	12.55	7
FALSE	High	P48047	ATP synthase subunit O, mitochondrial OS=Homo sapiens GN=ATP5O PE=1 SV=1	0	14.549	23	4	5	4	1	23.3	14.82	4
FALSE	High	P62899	60S ribosomal protein L31 OS=Homo sapiens GN=RPL31 PE=1 SV=1	0	14.145	26	4	8	4	1	14.5	17.59	4
FALSE	High	Q96HS1	Serine/threonine-protein phosphatase PGAM5, mitochondrial OS=Homo sapiens GN=PGAM5 PE=1 SV=2	0	13.771	11	3	4	3	1	32	11.04	3
FALSE	High	P52292	Importin subunit alpha-1 OS=Homo sapiens GN=KPNA2 PE=1 SV=1	0	13.755	10	4	5	4	1	57.8	12.34	4
FALSE	High	Q14498	RNA-binding protein 39 OS=Homo sapiens GN=RBM39 PE=1 SV=2	0	13.75	10	4	4	4	1	59.3	10.32	4
FALSE	High	Q7Z794	Keratin, type II cytoskeletal 1b OS=Homo sapiens GN=KRT77 PE=2 SV=3	0	13.638	6	4	12	1	1	61.9	29.96	4
FALSE	High	O60841	Eukaryotic translation initiation factor 5B OS=Homo sapiens GN=EIF5B PE=1 SV=4	0	13.433	4	3	4	3	1	138.7	12.35	3
FALSE	High	P67809	Nuclease-sensitive element-binding protein 1 OS=Homo sapiens GN=YBX1 PE=1 SV=3	0	13.244	15	2	3	2	1	35.9	7.57	2
FALSE	High	P62249	40S ribosomal protein S16 OS=Homo sapiens GN=RPS16 PE=1 SV=2	0	13.174	40	7	9	7	1	16.4	22.35	7
FALSE	High	P62854	40S ribosomal protein S26 OS=Homo sapiens GN=RPS26 PE=1 SV=3	0	12.637	31	3	7	3	1	13	20.2	3
FALSE	High	P61254	60S ribosomal protein L26 OS=Homo sapiens GN=RPL26 PE=1 SV=1	0	12.44	28	5	11	5	1	17.2	23.7	5
FALSE	High	P47914	60S ribosomal protein L29 OS=Homo sapiens GN=RPL29 PE=1 SV=2	0	12.275	10	2	4	2	1	17.7	14.57	2
FALSE	High	Q9Y2W1	Thyroid hormone receptor-associated protein 3 OS=Homo sapiens GN=THRAP3 PE=1 SV=2	0	12.141	5	3	4	3	1	108.6	11.95	3
FALSE	High	Q08945	FACT complex subunit SSRP1 OS=Homo sapiens GN=SSRP1 PE=1 SV=1	0	12.119	6	4	4	4	1	81	7.62	4
FALSE	High	Q16629	Serine/arginine-rich splicing factor 7 OS=Homo sapiens GN=SRSF7 PE=1 SV=1	0	11.996	21	4	4	3	1	27.4	10.63	4
FALSE	High	O00571	ATP-dependent RNA helicase DDX3X OS=Homo sapiens GN=DDX3X PE=1 SV=3	0	11.966	8	5	5	5	1	73.2	10.85	5
FALSE	High	Q7L4I2	Arginine/serine-rich coiled-coil protein 2 OS=Homo sapiens GN=RSRC2 PE=1 SV=1	0	11.733	10	3	4	3	1	50.5	7.66	3
FALSE	High	P62318	Small nuclear ribonucleoprotein Sm D3 OS=Homo sapiens GN=SNRPD3 PE=1 SV=1	0	11.648	25	2	3	2	1	13.9	12.68	2
FALSE	High	P38646	Stress-70 protein, mitochondrial OS=Homo sapiens GN=HSPA9 PE=1 SV=2	0	11.561	7	4	4	4	1	73.6	7	4
FALSE	High	P04406	Glyceraldehyde-3-phosphate dehydrogenase OS=Homo sapiens GN=GAPDH PE=1 SV=3	0	11.554	9	2	4	2	1	36	12.44	2
FALSE	High	Q5T9A4	ATPase family AAA domain-containing protein 3B OS=Homo sapiens GN=ATAD3B PE=1 SV=1	0	11.47	6	4	6	4	1	72.5	13.88	4
FALSE	High	P55209	Nucleosome assembly protein 1-like 1 OS=Homo sapiens GN=NAP1L1 PE=1 SV=1	0	11.395	13	3	3	3	1	45.3	8.72	3
FALSE	High	P08708	40S ribosomal protein S17 OS=Homo sapiens GN=RPS17 PE=1 SV=2	0	11.292	16	2	4	2	1	15.5	10.75	2
FALSE	High	P29692	Elongation factor 1-delta OS=Homo sapiens GN=EEF1D PE=1 SV=5	0	11.271	16	3	3	3	1	31.1	6.15	3
FALSE	High	P07237	Protein disulfide-isomerase OS=Homo sapiens GN=P4HB PE=1 SV=3	0	11.225	10	4	5	4	1	57.1	7.06	4
FALSE	High	Q99848	Probable rRNA-processing protein EBP2 OS=Homo sapiens GN=EBNA1BP2 PE=1 SV=2	0	11.2	12	3	3	3	1	34.8	9.75	3
FALSE	High	P62314	Small nuclear ribonucleoprotein Sm D1 OS=Homo sapiens GN=SNRPD1 PE=1 SV=1	0	11.198	37	3	4	3	1	13.3	11.55	3
FALSE	High	Q00610	Clathrin heavy chain 1 OS=Homo sapiens GN=CLTC PE=1 SV=5	0	11.142	3	4	5	4	1	191.5	7.44	4
FALSE	High	P12277	Creatine kinase B-type OS=Homo sapiens GN=CKB PE=1 SV=1	0	11.08	18	4	4	4	1	42.6	9.39	4
FALSE	High	Q13263	Transcription intermediary factor 1-beta OS=Homo sapiens GN=TRIM28 PE=1 SV=5	0	11.023	6	4	4	4	1	88.5	3.81	4
FALSE	High	P04843	Dolichyl-diphosphooligosaccharide--protein glycosyltransferase subunit 1 OS=Homo sapiens GN=RPN1 PE=1 SV=1	0	10.968	6	3	5	3	1	68.5	10.91	3
FALSE	High	P09429	High mobility group protein B1 OS=Homo sapiens GN=HMGB1 PE=1 SV=3	0	10.874	14	2	3	2	1	24.9	7.7	2
FALSE	High	P62841	40S ribosomal protein S15 OS=Homo sapiens GN=RPS15 PE=1 SV=2	0	10.706	28	3	4	3	1	17	7.38	3
FALSE	High	O00567	Nucleolar protein 56 OS=Homo sapiens GN=NOP56 PE=1 SV=4	0	10.639	7	4	4	4	1	66	6.6	4
FALSE	High	P38919	Eukaryotic initiation factor 4A-III OS=Homo sapiens GN=EIF4A3 PE=1 SV=4	0	10.632	6	2	4	1	1	46.8	9.21	2
FALSE	High	Q8N9T8	Protein KRI1 homolog OS=Homo sapiens GN=KRI1 PE=1 SV=3	0	10.63	10	4	5	4	1	82.5	6.69	4
FALSE	High	Q07065	Cytoskeleton-associated protein 4 OS=Homo sapiens GN=CKAP4 PE=1 SV=2	0	10.349	10	4	4	4	1	66	5.78	4
FALSE	High	Q12906	Interleukin enhancer-binding factor 3 OS=Homo sapiens GN=ILF3 PE=1 SV=3	0	10.296	5	4	5	4	1	95.3	10.76	4
FALSE	High	Q15366	Poly(rC)-binding protein 2 OS=Homo sapiens GN=PCBP2 PE=1 SV=1	0	10.271	19	4	5	3	1	38.6	11.95	4
FALSE	High	Q15393	Splicing factor 3B subunit 3 OS=Homo sapiens GN=SF3B3 PE=1 SV=4	0	10.118	5	4	4	4	1	135.5	9.3	4
FALSE	High	P42677	40S ribosomal protein S27 OS=Homo sapiens GN=RPS27 PE=1 SV=3	0	10.11	40	3	5	3	1	9.5	10.97	3
FALSE	High	P09651	Heterogeneous nuclear ribonucleoprotein A1 OS=Homo sapiens GN=HNRNPA1 PE=1 SV=5	0	10.084	10	2	2	2	1	38.7	6.39	2
FALSE	High	P62851	40S ribosomal protein S25 OS=Homo sapiens GN=RPS25 PE=1 SV=1	0	10.024	26	5	5	5	1	13.7	9.54	5
FALSE	High	Q06265	Exosome complex component RRP45 OS=Homo sapiens GN=EXOSC9 PE=1 SV=3	0	9.826	8	3	3	3	1	48.9	7.94	3
FALSE	High	Q13838	Spliceosome RNA helicase DDX39B OS=Homo sapiens GN=DDX39B PE=1 SV=1	0	9.681	13	5	7	5	1	49	6.08	5
FALSE	High	P30101	Protein disulfide-isomerase A3 OS=Homo sapiens GN=PDIA3 PE=1 SV=4	0	9.578	8	4	5	4	1	56.7	10.9	4
FALSE	High	Q13823	Nucleolar GTP-binding protein 2 OS=Homo sapiens GN=GNL2 PE=1 SV=1	0	9.569	7	5	5	5	1	83.6	7.88	5
FALSE	High	Q8TDN6	Ribosome biogenesis protein BRX1 homolog OS=Homo sapiens GN=BRIX1 PE=1 SV=2	0	9.542	15	4	5	4	1	41.4	8.35	4
FALSE	High	P22314	Ubiquitin-like modifier-activating enzyme 1 OS=Homo sapiens GN=UBA1 PE=1 SV=3	0	9.268	5	4	4	4	1	117.8	9.46	4
FALSE	High	Q86Y46	Keratin, type II cytoskeletal 73 OS=Homo sapiens GN=KRT73 PE=1 SV=1	0	9.198	5	4	10	1	1	58.9	17.45	4
FALSE	High	Q01081	Splicing factor U2AF 35 kDa subunit OS=Homo sapiens GN=U2AF1 PE=1 SV=3	0	9.159	13	2	5	2	1	27.9	4.46	2
FALSE	High	Q07021	Complement component 1 Q subcomponent-binding protein, mitochondrial OS=Homo sapiens GN=C1QBP PE=1 SV=1	0	9.117	15	2	2	2	1	31.3	5.51	2
FALSE	High	P62269	40S ribosomal protein S18 OS=Homo sapiens GN=RPS18 PE=1 SV=3	0	9.114	24	5	8	5	1	17.7	16.72	5
FALSE	High	P62633	Cellular nucleic acid-binding protein OS=Homo sapiens GN=CNBP PE=1 SV=1	0	9.105	17	2	3	2	1	19.5	6.18	2
FALSE	High	P09874	Poly [ADP-ribose] polymerase 1 OS=Homo sapiens GN=PARP1 PE=1 SV=4	0	8.977	3	2	2	2	1	113	6.06	2
FALSE	High	P05023	Sodium/potassium-transporting ATPase subunit alpha-1 OS=Homo sapiens GN=ATP1A1 PE=1 SV=1	0	8.972	3	3	5	3	1	112.8	11.39	3
FALSE	High	P26599	Polypyrimidine tract-binding protein 1 OS=Homo sapiens GN=PTBP1 PE=1 SV=1	0	8.835	9	3	3	3	1	57.2	7.2	3
FALSE	High	P84090	Enhancer of rudimentary homolog OS=Homo sapiens GN=ERH PE=1 SV=1	0	8.757	14	1	2	1	1	12.3	5.85	1
FALSE	High	P0C0L4	Complement C4-A OS=Homo sapiens GN=C4A PE=1 SV=2	0	8.745	1	1	2	1	1	192.7	8.66	1
FALSE	High	Q9UKD2	mRNA turnover protein 4 homolog OS=Homo sapiens GN=MRTO4 PE=1 SV=2	0	8.677	18	3	4	3	1	27.5	11.39	3
FALSE	High	P09211	Glutathione S-transferase P OS=Homo sapiens GN=GSTP1 PE=1 SV=2	0	8.552	12	2	2	2	1	23.3	3.37	2
FALSE	High	Q13247	Serine/arginine-rich splicing factor 6 OS=Homo sapiens GN=SRSF6 PE=1 SV=2	0	8.522	13	5	7	4	1	39.6	12.76	5
FALSE	High	Q13243	Serine/arginine-rich splicing factor 5 OS=Homo sapiens GN=SRSF5 PE=1 SV=1	0	8.42	11	3	5	2	1	31.2	9.13	3
FALSE	High	P27816	Microtubule-associated protein 4 OS=Homo sapiens GN=MAP4 PE=1 SV=3	0	8.389	3	2	3	2	1	120.9	6.95	2
FALSE	High	O60814	Histone H2B type 1-K OS=Homo sapiens GN=HIST1H2BK PE=1 SV=3	0	8.377	15	3	8	3	1	13.9	13.79	3
FALSE	High	P01009	Alpha-1-antitrypsin OS=Homo sapiens GN=SERPINA1 PE=1 SV=3	0	8.332	4	1	2	1	1	46.7	7.14	1
FALSE	High	P46779	60S ribosomal protein L28 OS=Homo sapiens GN=RPL28 PE=1 SV=3	0	8.297	22	4	6	4	1	15.7	11.53	4
FALSE	High	Q49A26	Putative oxidoreductase GLYR1 OS=Homo sapiens GN=GLYR1 PE=1 SV=3	0	8.217	8	3	3	3	1	60.5	6.53	3
FALSE	High	Q9BQ39	ATP-dependent RNA helicase DDX50 OS=Homo sapiens GN=DDX50 PE=1 SV=1	0	8.132	5	3	4	1	1	82.5	8.72	3
FALSE	High	P53007	Tricarboxylate transport protein, mitochondrial OS=Homo sapiens GN=SLC25A1 PE=1 SV=2	0	7.964	11	3	3	3	1	34	4.41	3
FALSE	High	P49327	Fatty acid synthase OS=Homo sapiens GN=FASN PE=1 SV=3	0	7.891	3	4	4	4	1	273.3	4.19	4
FALSE	High	P08758	Annexin A5 OS=Homo sapiens GN=ANXA5 PE=1 SV=2	0	7.774	9	4	5	4	1	35.9	5.73	4
FALSE	High	Q9Y221	60S ribosome subunit biogenesis protein NIP7 homolog OS=Homo sapiens GN=NIP7 PE=1 SV=1	0	7.755	18	2	2	2	1	20.4	2.33	2
FALSE	High	Q14137	Ribosome biogenesis protein BOP1 OS=Homo sapiens GN=BOP1 PE=1 SV=2	0	7.612	5	3	4	3	1	83.6	2.1	3
FALSE	High	Q9UHB9	Signal recognition particle subunit SRP68 OS=Homo sapiens GN=SRP68 PE=1 SV=2	0	7.598	6	2	2	2	1	70.7	5.01	2
FALSE	High	P68431	Histone H3.1 OS=Homo sapiens GN=HIST1H3A PE=1 SV=2	0	7.577	20	3	5	3	1	15.4	12.8	3
FALSE	High	P14618	Pyruvate kinase PKM OS=Homo sapiens GN=PKM PE=1 SV=4	0	7.55	5	2	4	2	1	57.9	5.02	2
FALSE	High	Q9BRJ6	Uncharacterized protein C7orf50 OS=Homo sapiens GN=C7orf50 PE=1 SV=1	0	7.475	13	3	3	3	1	22.1	6.19	3
FALSE	High	O75533	Splicing factor 3B subunit 1 OS=Homo sapiens GN=SF3B1 PE=1 SV=3	0	7.295	4	4	5	4	1	145.7	7.65	4
FALSE	High	P62081	40S ribosomal protein S7 OS=Homo sapiens GN=RPS7 PE=1 SV=1	0	7.13	22	3	4	3	1	22.1	11.2	3
FALSE	High	P14866	Heterogeneous nuclear ribonucleoprotein L OS=Homo sapiens GN=HNRNPL PE=1 SV=2	0	7.119	4	2	2	2	1	64.1	5.64	2
FALSE	High	P62861	40S ribosomal protein S30 OS=Homo sapiens GN=FAU PE=1 SV=1	0	7.058	20	3	6	3	1	6.6	15.75	3
FALSE	High	Q8IY81	pre-rRNA processing protein FTSJ3 OS=Homo sapiens GN=FTSJ3 PE=1 SV=2	0	7.018	4	3	4	3	1	96.5	6.84	3
FALSE	High	Q13868	Exosome complex component RRP4 OS=Homo sapiens GN=EXOSC2 PE=1 SV=2	0	7.006	8	2	2	2	1	32.8	4.51	2
FALSE	High	P63167	Dynein light chain 1, cytoplasmic OS=Homo sapiens GN=DYNLL1 PE=1 SV=1	0	7.002	12	1	4	1	1	10.4	4.85	1
FALSE	High	E9PRG8	Uncharacterized protein C11orf98 OS=Homo sapiens GN=C11orf98 PE=4 SV=1	0	6.946	12	2	2	2	1	13.8	6.46	2
FALSE	High	P32119	Peroxiredoxin-2 OS=Homo sapiens GN=PRDX2 PE=1 SV=5	0	6.927	19	3	5	2	1	21.9	10.01	3
FALSE	High	Q15365	Poly(rC)-binding protein 1 OS=Homo sapiens GN=PCBP1 PE=1 SV=2	0	6.927	14	3	3	2	1	37.5	4.86	3
FALSE	High	P00918	Carbonic anhydrase 2 OS=Homo sapiens GN=CA2 PE=1 SV=2	0	6.881	8	2	3	2	1	29.2	5.62	2
FALSE	High	O95793	Double-stranded RNA-binding protein Staufen homolog 1 OS=Homo sapiens GN=STAU1 PE=1 SV=2	0	6.834	11	4	4	4	1	63.1	4.31	4
FALSE	High	P39656	Dolichyl-diphosphooligosaccharide--protein glycosyltransferase 48 kDa subunit OS=Homo sapiens GN=DDOST PE=1 SV=4	0	6.812	7	3	3	3	1	50.8	7.1	3
FALSE	High	P50990	T-complex protein 1 subunit theta OS=Homo sapiens GN=CCT8 PE=1 SV=4	0	6.797	6	3	3	3	1	59.6	4.72	3
FALSE	High	O75643	U5 small nuclear ribonucleoprotein 200 kDa helicase OS=Homo sapiens GN=SNRNP200 PE=1 SV=2	0	6.72	2	3	3	3	1	244.4	0	3
FALSE	High	P27824	Calnexin OS=Homo sapiens GN=CANX PE=1 SV=2	0	6.649	8	3	4	3	1	67.5	7.41	3
FALSE	High	Q96EY4	Translation machinery-associated protein 16 OS=Homo sapiens GN=TMA16 PE=1 SV=2	0	6.618	13	2	2	2	1	23.8	3.23	2
FALSE	High	Q9UQ35	Serine/arginine repetitive matrix protein 2 OS=Homo sapiens GN=SRRM2 PE=1 SV=2	0	6.599	2	4	4	4	1	299.4	2.26	4
FALSE	High	Q01130	Serine/arginine-rich splicing factor 2 OS=Homo sapiens GN=SRSF2 PE=1 SV=4	0	6.548	11	2	4	2	1	25.5	12.75	2
FALSE	High	Q8NC51	Plasminogen activator inhibitor 1 RNA-binding protein OS=Homo sapiens GN=SERBP1 PE=1 SV=2	0	6.508	13	4	5	4	1	44.9	5.23	4
FALSE	High	Q9NPD3	Exosome complex component RRP41 OS=Homo sapiens GN=EXOSC4 PE=1 SV=3	0	6.495	15	3	3	3	1	26.4	2.46	3
FALSE	High	O43175	D-3-phosphoglycerate dehydrogenase OS=Homo sapiens GN=PHGDH PE=1 SV=4	0	6.385	6	3	3	3	1	56.6	6.46	3
FALSE	High	P62937	Peptidyl-prolyl cis-trans isomerase A OS=Homo sapiens GN=PPIA PE=1 SV=2	0	6.331	16	2	3	2	1	18	6.87	2
FALSE	High	Q13610	Periodic tryptophan protein 1 homolog OS=Homo sapiens GN=PWP1 PE=1 SV=1	0	6.282	8	2	2	2	1	55.8	2.53	2
FALSE	High	Q9UJS0	Calcium-binding mitochondrial carrier protein Aralar2 OS=Homo sapiens GN=SLC25A13 PE=1 SV=2	0	6.199	6	3	3	3	1	74.1	6.33	3
FALSE	High	Q15287	RNA-binding protein with serine-rich domain 1 OS=Homo sapiens GN=RNPS1 PE=1 SV=1	0	6.098	14	2	2	2	1	34.2	5.26	2
FALSE	High	Q9UHX1	Poly(U)-binding-splicing factor PUF60 OS=Homo sapiens GN=PUF60 PE=1 SV=1	0	6.067	6	3	3	3	1	59.8	4.53	3
FALSE	High	Q5RKV6	Exosome complex component MTR3 OS=Homo sapiens GN=EXOSC6 PE=1 SV=1	0	6.058	13	3	3	3	1	28.2	7.81	3
FALSE	High	P84103	Serine/arginine-rich splicing factor 3 OS=Homo sapiens GN=SRSF3 PE=1 SV=1	0	6.023	20	3	5	2	1	19.3	10.39	3
FALSE	High	Q01844	RNA-binding protein EWS OS=Homo sapiens GN=EWSR1 PE=1 SV=1	0	5.985	2	1	3	1	1	68.4	4.45	1
FALSE	High	Q8WVK2	U4/U6.U5 small nuclear ribonucleoprotein 27 kDa protein OS=Homo sapiens GN=SNRNP27 PE=1 SV=1	0	5.908	17	2	2	2	1	18.8	2.86	2
FALSE	High	P26583	High mobility group protein B2 OS=Homo sapiens GN=HMGB2 PE=1 SV=2	0	5.889	8	1	2	1	1	24	5.54	1
FALSE	High	Q13162	Peroxiredoxin-4 OS=Homo sapiens GN=PRDX4 PE=1 SV=1	0	5.879	16	3	3	3	1	30.5	4.49	3
FALSE	High	P30041	Peroxiredoxin-6 OS=Homo sapiens GN=PRDX6 PE=1 SV=3	0	5.86	13	3	4	3	1	25	4.07	3
FALSE	High	P11387	DNA topoisomerase 1 OS=Homo sapiens GN=TOP1 PE=1 SV=2	0	5.755	6	4	4	4	1	90.7	5.96	4
FALSE	High	O15042	U2 snRNP-associated SURP motif-containing protein OS=Homo sapiens GN=U2SURP PE=1 SV=2	0	5.753	4	2	2	2	1	118.2	4.32	2
FALSE	High	O43684	Mitotic checkpoint protein BUB3 OS=Homo sapiens GN=BUB3 PE=1 SV=1	0	5.6	5	2	2	2	1	37.1	4.58	2
FALSE	High	P61604	10 kDa heat shock protein, mitochondrial OS=Homo sapiens GN=HSPE1 PE=1 SV=2	0	5.575	25	2	2	2	1	10.9	4.2	2
FALSE	High	Q15029	116 kDa U5 small nuclear ribonucleoprotein component OS=Homo sapiens GN=EFTUD2 PE=1 SV=1	0	5.495	4	3	3	3	1	109.4	4.14	3
FALSE	High	Q9NVP1	ATP-dependent RNA helicase DDX18 OS=Homo sapiens GN=DDX18 PE=1 SV=2	0	5.493	4	2	2	2	1	75.4	5.63	2
FALSE	High	P49207	60S ribosomal protein L34 OS=Homo sapiens GN=RPL34 PE=1 SV=3	0	5.492	14	3	5	3	1	13.3	10.78	3
FALSE	High	Q9Y4W2	Ribosomal biogenesis protein LAS1L OS=Homo sapiens GN=LAS1L PE=1 SV=2	0	5.463	3	2	2	2	1	83	1.85	2
FALSE	High	P62140	Serine/threonine-protein phosphatase PP1-beta catalytic subunit OS=Homo sapiens GN=PPP1CB PE=1 SV=3	0	5.393	8	2	3	2	1	37.2	2.02	2
FALSE	High	O15226	NF-kappa-B-repressing factor OS=Homo sapiens GN=NKRF PE=1 SV=2	0	5.386	4	2	2	2	1	77.6	3.95	2
FALSE	High	P62891	60S ribosomal protein L39 OS=Homo sapiens GN=RPL39 PE=1 SV=2	0	5.321	20	1	6	1	1	6.4	16.75	1
FALSE	High	Q9Y5J1	U3 small nucleolar RNA-associated protein 18 homolog OS=Homo sapiens GN=UTP18 PE=1 SV=3	0	5.279	4	2	2	2	1	62	2.5	2
FALSE	High	Q99575	Ribonucleases P/MRP protein subunit POP1 OS=Homo sapiens GN=POP1 PE=1 SV=2	0	5.034	4	3	3	3	1	114.6	3.88	3
FALSE	High	P31930	Cytochrome b-c1 complex subunit 1, mitochondrial OS=Homo sapiens GN=UQCRC1 PE=1 SV=3	0	5.021	6	2	2	2	1	52.6	2.92	2
FALSE	High	P54709	Sodium/potassium-transporting ATPase subunit beta-3 OS=Homo sapiens GN=ATP1B3 PE=1 SV=1	0	4.865	9	2	2	2	1	31.5	4.84	2
FALSE	High	P68400	Casein kinase II subunit alpha OS=Homo sapiens GN=CSNK2A1 PE=1 SV=1	0	4.81	8	3	4	3	1	45.1	2.27	3
FALSE	High	Q00325	Phosphate carrier protein, mitochondrial OS=Homo sapiens GN=SLC25A3 PE=1 SV=2	0	4.756	6	2	3	2	1	40.1	7.3	2
FALSE	High	P22695	Cytochrome b-c1 complex subunit 2, mitochondrial OS=Homo sapiens GN=UQCRC2 PE=1 SV=3	0	4.726	5	1	1	1	1	48.4	3.22	1
FALSE	High	Q9NX24	H/ACA ribonucleoprotein complex subunit 2 OS=Homo sapiens GN=NHP2 PE=1 SV=1	0	4.706	19	2	2	2	1	17.2	4.87	2
FALSE	High	O00541	Pescadillo homolog OS=Homo sapiens GN=PES1 PE=1 SV=1	0	4.704	5	2	3	2	1	68	7.13	2
FALSE	High	O95831	Apoptosis-inducing factor 1, mitochondrial OS=Homo sapiens GN=AIFM1 PE=1 SV=1	0	4.566	3	2	3	2	1	66.9	6.47	2
FALSE	High	P12956	X-ray repair cross-complementing protein 6 OS=Homo sapiens GN=XRCC6 PE=1 SV=2	0	4.564	2	1	1	1	1	69.8	2.24	1
FALSE	High	Q9Y2H1	Serine/threonine-protein kinase 38-like OS=Homo sapiens GN=STK38L PE=1 SV=3	0	4.549	5	2	2	1	1	54	2.25	2
FALSE	High	P62826	GTP-binding nuclear protein Ran OS=Homo sapiens GN=RAN PE=1 SV=3	0	4.523	7	2	2	2	1	24.4	4.82	2
FALSE	High	P42696	RNA-binding protein 34 OS=Homo sapiens GN=RBM34 PE=1 SV=2	0	4.518	5	2	3	2	1	48.5	4.14	2
FALSE	High	Q5D862	Filaggrin-2 OS=Homo sapiens GN=FLG2 PE=1 SV=1	0	4.51	1	2	3	2	1	247.9	5.99	2
FALSE	High	Q1ED39	Lysine-rich nucleolar protein 1 OS=Homo sapiens GN=KNOP1 PE=1 SV=1	0	4.476	6	2	2	2	1	51.6	2.06	2
FALSE	High	P0C0S5	Histone H2A.Z OS=Homo sapiens GN=H2AFZ PE=1 SV=2	0	4.445	18	2	4	1	1	13.5	8.62	2
FALSE	High	Q9P035	Very-long-chain (3R)-3-hydroxyacyl-CoA dehydratase 3 OS=Homo sapiens GN=HACD3 PE=1 SV=2	0	4.434	6	1	1	1	1	43.1	2.98	1
FALSE	High	Q9Y2X3	Nucleolar protein 58 OS=Homo sapiens GN=NOP58 PE=1 SV=1	0	4.432	4	2	2	2	1	59.5	2.1	2
FALSE	High	P25205	DNA replication licensing factor MCM3 OS=Homo sapiens GN=MCM3 PE=1 SV=3	0	4.432	2	2	2	2	1	90.9	4.64	2
FALSE	High	P24534	Elongation factor 1-beta OS=Homo sapiens GN=EEF1B2 PE=1 SV=3	0	4.398	6	1	2	1	1	24.7	5.55	1
FALSE	High	Q66PJ3	ADP-ribosylation factor-like protein 6-interacting protein 4 OS=Homo sapiens GN=ARL6IP4 PE=1 SV=2	0	4.332	5	1	1	1	1	44.9	3.43	1
FALSE	High	P41091	Eukaryotic translation initiation factor 2 subunit 3 OS=Homo sapiens GN=EIF2S3 PE=1 SV=3	0	4.317	3	1	2	1	1	51.1	4.29	1
FALSE	High	P60660	Myosin light polypeptide 6 OS=Homo sapiens GN=MYL6 PE=1 SV=2	0	4.301	14	2	2	2	1	16.9	1.81	2
FALSE	High	Q5T749	Keratinocyte proline-rich protein OS=Homo sapiens GN=KPRP PE=1 SV=1	0	4.287	8	2	2	2	1	64.1	2.48	2
FALSE	High	Q8N5Z5	BTB/POZ domain-containing protein KCTD17 OS=Homo sapiens GN=KCTD17 PE=1 SV=3	0	4.248	4	1	2	1	1	35.6	7.08	1
FALSE	High	P42285	Superkiller viralicidic activity 2-like 2 OS=Homo sapiens GN=SKIV2L2 PE=1 SV=3	0	4.211	2	2	3	2	1	117.7	4.02	2
FALSE	High	P04181	Ornithine aminotransferase, mitochondrial OS=Homo sapiens GN=OAT PE=1 SV=1	0	4.198	3	1	1	1	1	48.5	2.54	1
FALSE	High	Q7L014	Probable ATP-dependent RNA helicase DDX46 OS=Homo sapiens GN=DDX46 PE=1 SV=2	0	4.163	2	2	2	2	1	117.3	3.92	2
FALSE	High	Q14344	Guanine nucleotide-binding protein subunit alpha-13 OS=Homo sapiens GN=GNA13 PE=1 SV=2	0	4.156	7	2	2	2	1	44	2.42	2
FALSE	High	P61204	ADP-ribosylation factor 3 OS=Homo sapiens GN=ARF3 PE=1 SV=2	0	4.152	12	2	2	2	1	20.6	4.07	2
FALSE	High	P01859	Ig gamma-2 chain C region OS=Homo sapiens GN=IGHG2 PE=1 SV=2	0	4.122	11	2	2	2	1	35.9	2	2
FALSE	High	P42167	Lamina-associated polypeptide 2, isoforms beta/gamma OS=Homo sapiens GN=TMPO PE=1 SV=2	0	4.114	4	1	1	1	1	50.6	3.16	1
FALSE	High	P62857	40S ribosomal protein S28 OS=Homo sapiens GN=RPS28 PE=1 SV=1	0	4.102	30	2	2	2	1	7.8	2.63	2
FALSE	High	Q96SB4	SRSF protein kinase 1 OS=Homo sapiens GN=SRPK1 PE=1 SV=2	0	4.059	5	2	2	2	1	74.3	1.9	2
FALSE	High	P21333	Filamin-A OS=Homo sapiens GN=FLNA PE=1 SV=4	0	4.009	2	3	3	3	1	280.6	1.86	3
FALSE	High	Q9NSD9	Phenylalanine--tRNA ligase beta subunit OS=Homo sapiens GN=FARSB PE=1 SV=3	0	3.966	3	2	2	2	1	66.1	1.63	2
FALSE	High	P08670	Vimentin OS=Homo sapiens GN=VIM PE=1 SV=4	0	3.965	4	2	2	2	1	53.6	3.32	2
FALSE	High	O95881	Thioredoxin domain-containing protein 12 OS=Homo sapiens GN=TXNDC12 PE=1 SV=1	0	3.939	5	1	2	1	1	19.2	2.02	1
FALSE	High	Q9H0A0	N-acetyltransferase 10 OS=Homo sapiens GN=NAT10 PE=1 SV=2	0	3.874	3	2	2	2	1	115.7	1.86	2
FALSE	High	B5ME19	Eukaryotic translation initiation factor 3 subunit C-like protein OS=Homo sapiens GN=EIF3CL PE=3 SV=1	0	3.847	2	1	1	1	1	105.4	2.16	1
FALSE	High	Q9BU76	Multiple myeloma tumor-associated protein 2 OS=Homo sapiens GN=MMTAG2 PE=1 SV=1	0	3.804	4	1	1	1	1	29.4	3.22	1
FALSE	High	P78371	T-complex protein 1 subunit beta OS=Homo sapiens GN=CCT2 PE=1 SV=4	0	3.756	5	3	3	3	1	57.5	1.62	3
FALSE	High	P26038	Moesin OS=Homo sapiens GN=MSN PE=1 SV=3	0	3.74	4	2	4	1	1	67.8	5.65	2
FALSE	High	O43660	Pleiotropic regulator 1 OS=Homo sapiens GN=PLRG1 PE=1 SV=1	0	3.724	3	2	3	2	1	57.2	2.95	2
FALSE	High	Q7Z6E9	E3 ubiquitin-protein ligase RBBP6 OS=Homo sapiens GN=RBBP6 PE=1 SV=1	0	3.695	1	1	1	1	1	201.4	2.44	1
FALSE	High	P35637	RNA-binding protein FUS OS=Homo sapiens GN=FUS PE=1 SV=1	0	3.641	3	1	1	1	1	53.4	3.06	1
FALSE	High	Q9Y277	Voltage-dependent anion-selective channel protein 3 OS=Homo sapiens GN=VDAC3 PE=1 SV=1	0	3.625	7	2	2	2	1	30.6	1.7	2
FALSE	High	P31689	DnaJ homolog subfamily A member 1 OS=Homo sapiens GN=DNAJA1 PE=1 SV=2	0	3.609	5	2	2	2	1	44.8	2.42	2
FALSE	High	P20839	Inosine-5'-monophosphate dehydrogenase 1 OS=Homo sapiens GN=IMPDH1 PE=1 SV=2	0	3.557	2	1	1	1	1	55.4	2.09	1
FALSE	High	O43172	U4/U6 small nuclear ribonucleoprotein Prp4 OS=Homo sapiens GN=PRPF4 PE=1 SV=2	0	3.555	3	1	1	1	1	58.4	0	1
FALSE	High	Q15181	Inorganic pyrophosphatase OS=Homo sapiens GN=PPA1 PE=1 SV=2	0	3.548	6	2	2	2	1	32.6	1.76	2
FALSE	High	Q8IZL8	Proline-, glutamic acid- and leucine-rich protein 1 OS=Homo sapiens GN=PELP1 PE=1 SV=2	0	3.543	2	2	3	2	1	119.6	1.75	2
FALSE	High	P22102	Trifunctional purine biosynthetic protein adenosine-3 OS=Homo sapiens GN=GART PE=1 SV=1	0	3.526	2	2	2	2	1	107.7	4.2	2
FALSE	High	Q8N726	Tumor suppressor ARF OS=Homo sapiens GN=CDKN2A PE=1 SV=2	0	3.448	19	2	3	2	1	13.9	4	2
FALSE	High	P63220	40S ribosomal protein S21 OS=Homo sapiens GN=RPS21 PE=1 SV=1	0	3.417	33	2	3	2	1	9.1	4.06	2
FALSE	High	Q13435	Splicing factor 3B subunit 2 OS=Homo sapiens GN=SF3B2 PE=1 SV=2	0	3.391	3	2	3	2	1	100.2	5.6	2
FALSE	High	P24666	Low molecular weight phosphotyrosine protein phosphatase OS=Homo sapiens GN=ACP1 PE=1 SV=3	0	3.389	13	2	3	2	1	18	1.95	2
FALSE	High	Q7RTV0	PHD finger-like domain-containing protein 5A OS=Homo sapiens GN=PHF5A PE=1 SV=1	0	3.376	22	2	2	2	1	12.4	0	2
FALSE	High	Q15459	Splicing factor 3A subunit 1 OS=Homo sapiens GN=SF3A1 PE=1 SV=1	0	3.364	3	2	2	2	1	88.8	2.33	2
FALSE	High	Q5T750	Skin-specific protein 32 OS=Homo sapiens GN=XP32 PE=1 SV=1	0	3.356	4	2	2	2	1	26.2	2.08	2
FALSE	High	P16989	Y-box-binding protein 3 OS=Homo sapiens GN=YBX3 PE=1 SV=4	0	3.347	5	1	1	1	1	40.1	2.36	1
FALSE	High	O60884	DnaJ homolog subfamily A member 2 OS=Homo sapiens GN=DNAJA2 PE=1 SV=1	0	3.315	3	1	1	1	1	45.7	2	1
FALSE	High	Q9Y4P3	Transducin beta-like protein 2 OS=Homo sapiens GN=TBL2 PE=1 SV=1	0	3.304	3	1	1	1	1	49.8	1.74	1
FALSE	High	P27348	14-3-3 protein theta OS=Homo sapiens GN=YWHAQ PE=1 SV=1	0	3.285	11	2	2	2	1	27.7	1.86	2
FALSE	High	P01615	Ig kappa chain V-II region FR OS=Homo sapiens PE=1 SV=1	0	3.254	12	1	2	1	1	12.7	2.47	1
FALSE	High	P55769	NHP2-like protein 1 OS=Homo sapiens GN=SNU13 PE=1 SV=3	0	3.241	9	1	2	1	1	14.2	5.35	1
FALSE	High	P22061	Protein-L-isoaspartate(D-aspartate) O-methyltransferase OS=Homo sapiens GN=PCMT1 PE=1 SV=4	0	3.23	11	2	3	2	1	24.6	3.99	2
FALSE	High	Q99873	Protein arginine N-methyltransferase 1 OS=Homo sapiens GN=PRMT1 PE=1 SV=2	0	3.215	3	1	1	1	1	41.5	2.05	1
FALSE	High	P60228	Eukaryotic translation initiation factor 3 subunit E OS=Homo sapiens GN=EIF3E PE=1 SV=1	0	3.207	5	2	2	2	1	52.2	1.76	2
FALSE	High	P38159	RNA-binding motif protein, X chromosome OS=Homo sapiens GN=RBMX PE=1 SV=3	0	3.203	7	2	2	2	1	42.3	3.75	2
FALSE	High	Q9NYV4	Cyclin-dependent kinase 12 OS=Homo sapiens GN=CDK12 PE=1 SV=2	0	3.201	1	2	2	2	1	164.1	1.77	2
FALSE	High	P07355	Annexin A2 OS=Homo sapiens GN=ANXA2 PE=1 SV=2	0	3.164	3	1	1	1	1	38.6	2.81	1
FALSE	High	Q6PK04	Coiled-coil domain-containing protein 137 OS=Homo sapiens GN=CCDC137 PE=1 SV=1	0	3.13	11	2	3	2	1	33.2	2.09	2
FALSE	High	P67870	Casein kinase II subunit beta OS=Homo sapiens GN=CSNK2B PE=1 SV=1	0	3.121	5	1	1	1	1	24.9	2.73	1
FALSE	High	P83111	Serine beta-lactamase-like protein LACTB, mitochondrial OS=Homo sapiens GN=LACTB PE=1 SV=2	0	3.12	4	2	2	2	1	60.7	1.61	2
FALSE	High	P15311	Ezrin OS=Homo sapiens GN=EZR PE=1 SV=4	0	3.108	4	2	4	1	1	69.4	5.65	2
FALSE	High	P49368	T-complex protein 1 subunit gamma OS=Homo sapiens GN=CCT3 PE=1 SV=4	0	3.107	2	1	1	1	1	60.5	2.55	1
FALSE	High	Q9NQ92	Coordinator of PRMT5 and differentiation stimulator OS=Homo sapiens GN=COPRS PE=1 SV=3	0	3.094	14	1	1	1	1	20.1	4.15	1
FALSE	High	Q9GZR7	ATP-dependent RNA helicase DDX24 OS=Homo sapiens GN=DDX24 PE=1 SV=1	0	3.078	3	3	4	3	1	96.3	0	3
FALSE	High	P14174	Macrophage migration inhibitory factor OS=Homo sapiens GN=MIF PE=1 SV=4	0	3.074	8	1	2	1	1	12.5	4.76	1
FALSE	High	P11586	C-1-tetrahydrofolate synthase, cytoplasmic OS=Homo sapiens GN=MTHFD1 PE=1 SV=3	0	3.064	2	2	3	2	1	101.5	5.5	2
FALSE	High	P23528	Cofilin-1 OS=Homo sapiens GN=CFL1 PE=1 SV=3	0	3.054	7	1	1	1	1	18.5	2.12	1
FALSE	High	Q8NE71	ATP-binding cassette sub-family F member 1 OS=Homo sapiens GN=ABCF1 PE=1 SV=2	0	3.04	2	2	2	2	1	95.9	2.01	2
FALSE	High	Q9BRS2	Serine/threonine-protein kinase RIO1 OS=Homo sapiens GN=RIOK1 PE=1 SV=2	0	3.016	3	2	2	2	1	65.5	3.78	2
FALSE	High	Q99459	Cell division cycle 5-like protein OS=Homo sapiens GN=CDC5L PE=1 SV=2	0	2.999	3	2	2	2	1	92.2	0	2
FALSE	High	O15371	Eukaryotic translation initiation factor 3 subunit D OS=Homo sapiens GN=EIF3D PE=1 SV=1	0	2.99	2	1	1	1	1	63.9	2.91	1
FALSE	High	O75122	CLIP-associating protein 2 OS=Homo sapiens GN=CLASP2 PE=1 SV=2	0	2.985	1	1	1	1	1	141	2.76	1
FALSE	High	P08621	U1 small nuclear ribonucleoprotein 70 kDa OS=Homo sapiens GN=SNRNP70 PE=1 SV=2	0	2.984	5	2	2	2	1	51.5	2.15	2
FALSE	High	Q9NZ01	Very-long-chain enoyl-CoA reductase OS=Homo sapiens GN=TECR PE=1 SV=1	0	2.979	3	1	2	1	1	36	4.01	1
FALSE	High	Q05519	Serine/arginine-rich splicing factor 11 OS=Homo sapiens GN=SRSF11 PE=1 SV=1	0	2.958	5	2	3	2	1	53.5	2.33	2
FALSE	High	Q09028	Histone-binding protein RBBP4 OS=Homo sapiens GN=RBBP4 PE=1 SV=3	0	2.957	4	2	2	2	1	47.6	1.65	2
FALSE	High	P07305	Histone H1.0 OS=Homo sapiens GN=H1F0 PE=1 SV=3	0	2.94	7	1	1	1	1	20.9	2.59	1
FALSE	High	Q8IUF8	Bifunctional lysine-specific demethylase and histidyl-hydroxylase MINA OS=Homo sapiens GN=MINA PE=1 SV=1	0	2.93	5	2	2	2	1	52.8	2.08	2
FALSE	High	O95232	Luc7-like protein 3 OS=Homo sapiens GN=LUC7L3 PE=1 SV=2	0	2.919	2	1	1	1	1	51.4	2.2	1
FALSE	High	E9PAV3	Nascent polypeptide-associated complex subunit alpha, muscle-specific form OS=Homo sapiens GN=NACA PE=1 SV=1	0	2.899	1	1	1	1	1	205.3	2.16	1
FALSE	High	P25789	Proteasome subunit alpha type-4 OS=Homo sapiens GN=PSMA4 PE=1 SV=1	0	2.845	9	2	3	2	1	29.5	3.61	2
FALSE	High	P43487	Ran-specific GTPase-activating protein OS=Homo sapiens GN=RANBP1 PE=1 SV=1	0	2.842	5	1	1	1	1	23.3	1.79	1
FALSE	High	Q8IWX8	Calcium homeostasis endoplasmic reticulum protein OS=Homo sapiens GN=CHERP PE=1 SV=3	0	2.841	2	1	1	1	1	103.6	2.43	1
FALSE	High	Q14152	Eukaryotic translation initiation factor 3 subunit A OS=Homo sapiens GN=EIF3A PE=1 SV=1	0	2.788	1	2	2	2	1	166.5	1.68	2
FALSE	High	Q9H0D6	5'-3' exoribonuclease 2 OS=Homo sapiens GN=XRN2 PE=1 SV=1	0	2.745	2	2	3	2	1	108.5	4.28	2
FALSE	High	Q6P2Q9	Pre-mRNA-processing-splicing factor 8 OS=Homo sapiens GN=PRPF8 PE=1 SV=2	0	2.719	1	2	2	2	1	273.4	2.15	2
FALSE	High	Q8NHQ9	ATP-dependent RNA helicase DDX55 OS=Homo sapiens GN=DDX55 PE=1 SV=3	0	2.705	2	1	1	1	1	68.5	2.63	1
FALSE	High	Q9BUJ2	Heterogeneous nuclear ribonucleoprotein U-like protein 1 OS=Homo sapiens GN=HNRNPUL1 PE=1 SV=2	0	2.703	2	1	1	1	1	95.7	1.92	1
FALSE	High	O43390	Heterogeneous nuclear ribonucleoprotein R OS=Homo sapiens GN=HNRNPR PE=1 SV=1	0	2.7	2	1	1	1	1	70.9	2.19	1
FALSE	High	P53985	Monocarboxylate transporter 1 OS=Homo sapiens GN=SLC16A1 PE=1 SV=3	0	2.691	2	1	1	1	1	53.9	1.92	1
FALSE	High	Q9NQT4	Exosome complex component RRP46 OS=Homo sapiens GN=EXOSC5 PE=1 SV=1	0	2.675	6	1	1	1	1	25.2	2.12	1
FALSE	High	Q14697	Neutral alpha-glucosidase AB OS=Homo sapiens GN=GANAB PE=1 SV=3	0	2.674	3	2	2	2	1	106.8	4.94	2
FALSE	High	P08195	4F2 cell-surface antigen heavy chain OS=Homo sapiens GN=SLC3A2 PE=1 SV=3	0	2.674	3	2	2	2	1	68	1.76	2
FALSE	High	Q92598	Heat shock protein 105 kDa OS=Homo sapiens GN=HSPH1 PE=1 SV=1	0	2.626	1	1	1	1	1	96.8	1.84	1
FALSE	High	Q02978	Mitochondrial 2-oxoglutarate/malate carrier protein OS=Homo sapiens GN=SLC25A11 PE=1 SV=3	0	2.61	5	1	1	1	1	34	1.67	1
FALSE	High	O60832	H/ACA ribonucleoprotein complex subunit 4 OS=Homo sapiens GN=DKC1 PE=1 SV=3	0	2.596	4	2	2	2	1	57.6	0	2
FALSE	High	Q9Y295	Developmentally-regulated GTP-binding protein 1 OS=Homo sapiens GN=DRG1 PE=1 SV=1	0	2.583	3	1	1	1	1	40.5	2.19	1
FALSE	High	P37837	Transaldolase OS=Homo sapiens GN=TALDO1 PE=1 SV=2	0	2.575	3	1	1	1	1	37.5	1.77	1
FALSE	High	P11908	Ribose-phosphate pyrophosphokinase 2 OS=Homo sapiens GN=PRPS2 PE=1 SV=2	0	2.536	4	1	1	1	1	34.7	1.88	1
FALSE	High	P22626	Heterogeneous nuclear ribonucleoproteins A2/B1 OS=Homo sapiens GN=HNRNPA2B1 PE=1 SV=2	0	2.535	9	2	2	2	1	37.4	2.32	2
FALSE	High	P62316	Small nuclear ribonucleoprotein Sm D2 OS=Homo sapiens GN=SNRPD2 PE=1 SV=1	0	2.529	8	1	1	1	1	13.5	2.29	1
FALSE	High	Q15233	Non-POU domain-containing octamer-binding protein OS=Homo sapiens GN=NONO PE=1 SV=4	0	2.527	6	2	2	2	1	54.2	1.64	2
FALSE	High	Q13523	Serine/threonine-protein kinase PRP4 homolog OS=Homo sapiens GN=PRPF4B PE=1 SV=3	0	2.492	2	2	2	2	1	116.9	0	2
FALSE	High	O75534	Cold shock domain-containing protein E1 OS=Homo sapiens GN=CSDE1 PE=1 SV=2	0	2.45	2	1	1	1	1	88.8	2.41	1
FALSE	High	P62304	Small nuclear ribonucleoprotein E OS=Homo sapiens GN=SNRPE PE=1 SV=1	0	2.414	12	1	1	1	1	10.8	2.51	1
FALSE	High	O95782	AP-2 complex subunit alpha-1 OS=Homo sapiens GN=AP2A1 PE=1 SV=3	0	2.407	1	1	1	1	1	107.5	0	1
FALSE	High	Q9Y3T9	Nucleolar complex protein 2 homolog OS=Homo sapiens GN=NOC2L PE=1 SV=4	0	2.362	1	1	1	1	1	84.9	1.96	1
FALSE	High	P83881	60S ribosomal protein L36a OS=Homo sapiens GN=RPL36A PE=1 SV=2	0	2.34	8	1	2	1	1	12.4	4.3	1
FALSE	High	Q9BQB6	Vitamin K epoxide reductase complex subunit 1 OS=Homo sapiens GN=VKORC1 PE=1 SV=1	0	2.332	8	1	1	1	1	18.2	1.92	1
FALSE	High	Q9NW13	RNA-binding protein 28 OS=Homo sapiens GN=RBM28 PE=1 SV=3	0	2.327	1	1	1	1	1	85.7	1.67	1
FALSE	High	P26639	Threonine--tRNA ligase, cytoplasmic OS=Homo sapiens GN=TARS PE=1 SV=3	0	2.324	2	1	1	1	1	83.4	2.16	1
FALSE	High	P20290	Transcription factor BTF3 OS=Homo sapiens GN=BTF3 PE=1 SV=1	0	2.316	9	1	1	1	1	22.2	0	1
FALSE	High	P02788	Lactotransferrin OS=Homo sapiens GN=LTF PE=1 SV=6	0	2.301	1	1	1	1	1	78.1	2.17	1
FALSE	High	Q9UMY1	Nucleolar protein 7 OS=Homo sapiens GN=NOL7 PE=1 SV=2	0	2.294	7	1	1	1	1	29.4	2.01	1
FALSE	High	P23246	Splicing factor, proline- and glutamine-rich OS=Homo sapiens GN=SFPQ PE=1 SV=2	0	2.28	3	2	2	2	1	76.1	2.15	2
FALSE	High	P40939	Trifunctional enzyme subunit alpha, mitochondrial OS=Homo sapiens GN=HADHA PE=1 SV=2	0	2.249	3	1	1	1	1	82.9	2.48	1
FALSE	High	Q9NYF8	Bcl-2-associated transcription factor 1 OS=Homo sapiens GN=BCLAF1 PE=1 SV=2	0	2.2	3	2	2	2	1	106.1	0	2
FALSE	High	Q9P0M6	Core histone macro-H2A.2 OS=Homo sapiens GN=H2AFY2 PE=1 SV=3	0	2.194	8	1	1	1	1	40	4.2	1
FALSE	High	Q8TDD1	ATP-dependent RNA helicase DDX54 OS=Homo sapiens GN=DDX54 PE=1 SV=2	0	2.19	2	1	1	1	1	98.5	0	1
FALSE	High	P15531	Nucleoside diphosphate kinase A OS=Homo sapiens GN=NME1 PE=1 SV=1	0	2.157	8	1	1	1	1	17.1	2.73	1
FALSE	High	Q70IA6	MOB kinase activator 2 OS=Homo sapiens GN=MOB2 PE=1 SV=1	0	2.152	5	1	1	1	1	26.9	0	1
FALSE	High	P15924	Desmoplakin OS=Homo sapiens GN=DSP PE=1 SV=3	0	2.141	1	2	2	2	1	331.6	0	2
FALSE	High	Q13123	Protein Red OS=Homo sapiens GN=IK PE=1 SV=3	0	2.133	2	1	1	1	1	65.6	2.31	1
FALSE	High	Q99623	Prohibitin-2 OS=Homo sapiens GN=PHB2 PE=1 SV=2	0	2.128	6	1	1	1	1	33.3	2.03	1
FALSE	High	Q9Y5B9	FACT complex subunit SPT16 OS=Homo sapiens GN=SUPT16H PE=1 SV=1	0	2.111	2	1	1	1	1	119.8	0	1
FALSE	High	Q9BYG3	MKI67 FHA domain-interacting nucleolar phosphoprotein OS=Homo sapiens GN=NIFK PE=1 SV=1	0	2.094	5	1	1	1	1	34.2	2.85	1
FALSE	High	O15084	Serine/threonine-protein phosphatase 6 regulatory ankyrin repeat subunit A OS=Homo sapiens GN=ANKRD28 PE=1 SV=5	0	2.089	2	1	1	1	1	112.9	2.41	1
FALSE	High	Q9H3K6	BolA-like protein 2 OS=Homo sapiens GN=BOLA2 PE=1 SV=1	0	2.077	22	1	1	1	1	10.1	0	1
FALSE	High	P48651	Phosphatidylserine synthase 1 OS=Homo sapiens GN=PTDSS1 PE=1 SV=1	0	2.073	3	1	1	1	1	55.5	2.5	1
FALSE	High	Q9NYL9	Tropomodulin-3 OS=Homo sapiens GN=TMOD3 PE=1 SV=1	0	2.073	3	1	1	1	1	39.6	0	1
FALSE	High	Q8NI27	THO complex subunit 2 OS=Homo sapiens GN=THOC2 PE=1 SV=2	0	2.054	1	1	1	1	1	182.7	1.76	1
FALSE	High	Q9BZE4	Nucleolar GTP-binding protein 1 OS=Homo sapiens GN=GTPBP4 PE=1 SV=3	0	2.048	1	1	1	1	1	73.9	1.65	1
FALSE	High	Q13895	Bystin OS=Homo sapiens GN=BYSL PE=1 SV=3	0	2.032	2	1	1	1	1	49.6	2.07	1
FALSE	High	Q9H7B2	Ribosome production factor 2 homolog OS=Homo sapiens GN=RPF2 PE=1 SV=2	0	2.011	6	1	1	1	1	35.6	0	1
FALSE	High	P35268	60S ribosomal protein L22 OS=Homo sapiens GN=RPL22 PE=1 SV=2	0	2.011	16	2	2	2	1	14.8	3.94	2
FALSE	High	Q13347	Eukaryotic translation initiation factor 3 subunit I OS=Homo sapiens GN=EIF3I PE=1 SV=1	0	2.004	5	1	1	1	1	36.5	2.15	1
FALSE	High	Q16769	Glutaminyl-peptide cyclotransferase OS=Homo sapiens GN=QPCT PE=1 SV=1	0	2	3	1	1	1	1	40.9	0	1
FALSE	High	Q9UQ80	Proliferation-associated protein 2G4 OS=Homo sapiens GN=PA2G4 PE=1 SV=3	0	2	8	2	2	2	1	43.8	2.46	2
FALSE	High	Q9UJV9	Probable ATP-dependent RNA helicase DDX41 OS=Homo sapiens GN=DDX41 PE=1 SV=2	0	1.992	2	1	1	1	1	69.8	0	1
FALSE	High	Q5VTL8	Pre-mRNA-splicing factor 38B OS=Homo sapiens GN=PRPF38B PE=1 SV=1	0	1.965	1	1	1	1	1	64.4	1.79	1
FALSE	High	Q6DKI1	60S ribosomal protein L7-like 1 OS=Homo sapiens GN=RPL7L1 PE=1 SV=1	0	1.935	4	1	1	1	1	28.6	2.53	1
FALSE	High	Q2TAY7	WD40 repeat-containing protein SMU1 OS=Homo sapiens GN=SMU1 PE=1 SV=2	0	1.912	2	1	1	1	1	57.5	2.18	1
FALSE	High	P47756	F-actin-capping protein subunit beta OS=Homo sapiens GN=CAPZB PE=1 SV=4	0	1.903	4	1	1	1	1	31.3	1.81	1
FALSE	High	P60468	Protein transport protein Sec61 subunit beta OS=Homo sapiens GN=SEC61B PE=1 SV=2	0	1.899	10	1	1	1	1	10	1.92	1
FALSE	High	Q9UNF1	Melanoma-associated antigen D2 OS=Homo sapiens GN=MAGED2 PE=1 SV=2	0	1.84	1	1	1	1	1	64.9	2.15	1
FALSE	High	Q8N5P1	Zinc finger CCCH domain-containing protein 8 OS=Homo sapiens GN=ZC3H8 PE=1 SV=2	0	1.804	3	1	1	1	1	33.6	0	1
FALSE	High	Q5JTH9	RRP12-like protein OS=Homo sapiens GN=RRP12 PE=1 SV=2	0	1.791	1	1	1	1	1	143.6	1.91	1
FALSE	High	Q13595	Transformer-2 protein homolog alpha OS=Homo sapiens GN=TRA2A PE=1 SV=1	0	1.789	3	1	2	1	1	32.7	3.44	1
FALSE	High	Q9Y3B9	RRP15-like protein OS=Homo sapiens GN=RRP15 PE=1 SV=2	0	1.779	7	2	2	2	1	31.5	0	2
FALSE	High	P50991	T-complex protein 1 subunit delta OS=Homo sapiens GN=CCT4 PE=1 SV=4	0	1.777	2	1	1	1	1	57.9	1.64	1
FALSE	High	Q53H82	Beta-lactamase-like protein 2 OS=Homo sapiens GN=LACTB2 PE=1 SV=2	0	1.768	3	1	2	1	1	32.8	0	1
FALSE	High	O14965	Aurora kinase A OS=Homo sapiens GN=AURKA PE=1 SV=2	0	1.752	3	1	1	1	1	45.8	0	1
FALSE	High	Q9P2J5	Leucine--tRNA ligase, cytoplasmic OS=Homo sapiens GN=LARS PE=1 SV=2	0	1.745	1	1	1	1	1	134.4	1.91	1
FALSE	High	Q12905	Interleukin enhancer-binding factor 2 OS=Homo sapiens GN=ILF2 PE=1 SV=2	0	1.74	3	1	2	1	1	43	3.61	1
FALSE	High	P06314	Ig kappa chain V-IV region B17 OS=Homo sapiens PE=2 SV=1	0	1.738	7	1	1	1	1	15	2.46	1
FALSE	High	P49756	RNA-binding protein 25 OS=Homo sapiens GN=RBM25 PE=1 SV=3	0	1.728	1	1	1	1	1	100.1	1.99	1
FALSE	High	P78346	Ribonuclease P protein subunit p30 OS=Homo sapiens GN=RPP30 PE=1 SV=1	0	1.705	4	1	1	1	1	29.3	0	1
FALSE	High	P13073	Cytochrome c oxidase subunit 4 isoform 1, mitochondrial OS=Homo sapiens GN=COX4I1 PE=1 SV=1	0	1.702	7	1	1	1	1	19.6	0	1
FALSE	High	O43150	Arf-GAP with SH3 domain, ANK repeat and PH domain-containing protein 2 OS=Homo sapiens GN=ASAP2 PE=1 SV=3	0	1.682	1	1	1	1	1	111.6	0	1
FALSE	High	P26368	Splicing factor U2AF 65 kDa subunit OS=Homo sapiens GN=U2AF2 PE=1 SV=4	0	1.673	2	1	1	1	1	53.5	1.71	1
FALSE	High	P98175	RNA-binding protein 10 OS=Homo sapiens GN=RBM10 PE=1 SV=3	0	1.666	1	1	1	1	1	103.5	1.99	1
FALSE	High	Q08554	Desmocollin-1 OS=Homo sapiens GN=DSC1 PE=1 SV=2	0	1.665	1	1	1	1	1	99.9	2.03	1
FALSE	High	Q15717	ELAV-like protein 1 OS=Homo sapiens GN=ELAVL1 PE=1 SV=2	0	1.662	4	1	1	1	1	36.1	0	1
FALSE	High	P11388	DNA topoisomerase 2-alpha OS=Homo sapiens GN=TOP2A PE=1 SV=3	0	1.661	1	2	2	2	1	174.3	1.63	2
FALSE	High	Q68D10	Protein SPT2 homolog OS=Homo sapiens GN=SPTY2D1 PE=1 SV=3	0	1.637	2	1	1	1	1	75.6	0	1
FALSE	High	Q6IQ22	Ras-related protein Rab-12 OS=Homo sapiens GN=RAB12 PE=1 SV=3	0	1.617	5	1	1	1	1	27.2	2.27	1
FALSE	High	Q9H0H5	Rac GTPase-activating protein 1 OS=Homo sapiens GN=RACGAP1 PE=1 SV=1	0	1.611	1	1	1	1	1	71	0	1
FALSE	High	P02745	Complement C1q subcomponent subunit A OS=Homo sapiens GN=C1QA PE=1 SV=2	0	1.606	4	1	1	1	1	26	0	1
FALSE	High	P51116	Fragile X mental retardation syndrome-related protein 2 OS=Homo sapiens GN=FXR2 PE=1 SV=2	0	1.601	1	1	1	1	1	74.2	2.23	1
FALSE	High	Q7Z353	Highly divergent homeobox OS=Homo sapiens GN=HDX PE=1 SV=1	0	1.558	1	1	1	1	1	77.2	1.83	1
FALSE	High	P56537	Eukaryotic translation initiation factor 6 OS=Homo sapiens GN=EIF6 PE=1 SV=1	0	1.556	4	1	1	1	1	26.6	1.93	1
FALSE	High	P13010	X-ray repair cross-complementing protein 5 OS=Homo sapiens GN=XRCC5 PE=1 SV=3	0	1.549	1	1	1	1	1	82.7	0	1
FALSE	High	Q9BZI7	Regulator of nonsense transcripts 3B OS=Homo sapiens GN=UPF3B PE=1 SV=1	0	1.522	2	1	1	1	1	57.7	1.88	1
FALSE	High	P12532	Creatine kinase U-type, mitochondrial OS=Homo sapiens GN=CKMT1A PE=1 SV=1	0	1.51	2	1	1	1	1	47	1.71	1
FALSE	High	P78347	General transcription factor II-I OS=Homo sapiens GN=GTF2I PE=1 SV=2	0	1.507	1	1	1	1	1	112.3	1.8	1
FALSE	High	Q8IWS0	PHD finger protein 6 OS=Homo sapiens GN=PHF6 PE=1 SV=1	0	1.485	2	1	1	1	1	41.3	1.86	1
FALSE	High	Q04760	Lactoylglutathione lyase OS=Homo sapiens GN=GLO1 PE=1 SV=4	0	1.458	4	1	1	1	1	20.8	1.6	1
FALSE	High	Q9BUQ8	Probable ATP-dependent RNA helicase DDX23 OS=Homo sapiens GN=DDX23 PE=1 SV=3	0	1.442	2	1	1	1	1	95.5	0	1
FALSE	High	O43663	Protein regulator of cytokinesis 1 OS=Homo sapiens GN=PRC1 PE=1 SV=2	0	1.412	1	1	1	1	1	71.6	0	1
FALSE	High	Q96A26	Protein FAM162A OS=Homo sapiens GN=FAM162A PE=1 SV=2	0	1.411	5	1	1	1	1	17.3	0	1
FALSE	High	P53396	ATP-citrate synthase OS=Homo sapiens GN=ACLY PE=1 SV=3	0	1.406	1	1	1	1	1	120.8	0	1
FALSE	High	P45880	Voltage-dependent anion-selective channel protein 2 OS=Homo sapiens GN=VDAC2 PE=1 SV=2	0	1.405	7	1	1	1	1	31.5	0	1
FALSE	High	Q9NY12	H/ACA ribonucleoprotein complex subunit 1 OS=Homo sapiens GN=GAR1 PE=1 SV=1	0	1.403	3	1	1	1	1	22.3	0	1
FALSE	High	O14979	Heterogeneous nuclear ribonucleoprotein D-like OS=Homo sapiens GN=HNRNPDL PE=1 SV=3	0	1.371	2	1	1	1	1	46.4	0	1
FALSE	High	Q13813	Spectrin alpha chain, non-erythrocytic 1 OS=Homo sapiens GN=SPTAN1 PE=1 SV=3	0	1.363	0	1	1	1	1	284.4	0	1
FALSE	High	O14654	Insulin receptor substrate 4 OS=Homo sapiens GN=IRS4 PE=1 SV=1	0	1.357	1	1	1	1	1	133.7	2.17	1
FALSE	High	Q03393	6-pyruvoyl tetrahydrobiopterin synthase OS=Homo sapiens GN=PTS PE=1 SV=1	0	1.354	6	1	1	1	1	16.4	2.07	1
FALSE	High	P47897	Glutamine--tRNA ligase OS=Homo sapiens GN=QARS PE=1 SV=1	0	1.329	1	1	1	1	1	87.7	2.01	1
FALSE	High	P01861	Ig gamma-4 chain C region OS=Homo sapiens GN=IGHG4 PE=1 SV=1	0	1.312	9	1	1	1	1	35.9	0	1
FALSE	High	P20042	Eukaryotic translation initiation factor 2 subunit 2 OS=Homo sapiens GN=EIF2S2 PE=1 SV=2	0	1.308	3	1	1	1	1	38.4	0	1
FALSE	High	Q9BV38	WD repeat-containing protein 18 OS=Homo sapiens GN=WDR18 PE=1 SV=2	0	1.296	2	1	1	1	1	47.4	0	1
FALSE	High	Q9BUA3	Uncharacterized protein C11orf84 OS=Homo sapiens GN=C11orf84 PE=1 SV=3	0	1.29	2	1	1	1	1	41	1.62	1
FALSE	High	Q6RFH5	WD repeat-containing protein 74 OS=Homo sapiens GN=WDR74 PE=1 SV=1	0	1.284	2	1	1	1	1	42.4	0	1
FALSE	High	O95202	LETM1 and EF-hand domain-containing protein 1, mitochondrial OS=Homo sapiens GN=LETM1 PE=1 SV=1	0	1.283	1	1	1	1	1	83.3	0	1
FALSE	High	Q6P1J9	Parafibromin OS=Homo sapiens GN=CDC73 PE=1 SV=1	0	1.279	2	1	1	1	1	60.5	0	1
FALSE	High	Q9BXY0	Protein MAK16 homolog OS=Homo sapiens GN=MAK16 PE=1 SV=2	0	1.276	4	1	1	1	1	35.3	2.04	1
FALSE	High	P10644	cAMP-dependent protein kinase type I-alpha regulatory subunit OS=Homo sapiens GN=PRKAR1A PE=1 SV=1	0	1.264	3	1	1	1	1	43	0	1
FALSE	High	Q92552	28S ribosomal protein S27, mitochondrial OS=Homo sapiens GN=MRPS27 PE=1 SV=3	0	1.256	2	1	1	1	1	47.6	0	1
FALSE	High	P23490	Loricrin OS=Homo sapiens GN=LOR PE=1 SV=2	0	1.252	4	1	1	1	1	25.7	2.08	1
FALSE	High	O95373	Importin-7 OS=Homo sapiens GN=IPO7 PE=1 SV=1	0	1.251	1	1	1	1	1	119.4	1.79	1
FALSE	High	Q15388	Mitochondrial import receptor subunit TOM20 homolog OS=Homo sapiens GN=TOMM20 PE=1 SV=1	0	1.246	5	1	1	1	1	16.3	2.06	1
FALSE	High	P82930	28S ribosomal protein S34, mitochondrial OS=Homo sapiens GN=MRPS34 PE=1 SV=2	0	1.232	3	1	1	1	1	25.6	0	1
FALSE	High	P11177	Pyruvate dehydrogenase E1 component subunit beta, mitochondrial OS=Homo sapiens GN=PDHB PE=1 SV=3	0	1.231	2	1	1	1	1	39.2	0	1
FALSE	High	P08559	Pyruvate dehydrogenase E1 component subunit alpha, somatic form, mitochondrial OS=Homo sapiens GN=PDHA1 PE=1 SV=3	0	1.226	3	1	1	1	1	43.3	0	1
FALSE	High	Q9HC35	Echinoderm microtubule-associated protein-like 4 OS=Homo sapiens GN=EML4 PE=1 SV=3	0	1.223	1	1	1	1	1	108.8	0	1
FALSE	High	Q16630	Cleavage and polyadenylation specificity factor subunit 6 OS=Homo sapiens GN=CPSF6 PE=1 SV=2	0.001	1.216	3	1	1	1	1	59.2	1.82	1
FALSE	High	Q9Y2R5	28S ribosomal protein S17, mitochondrial OS=Homo sapiens GN=MRPS17 PE=1 SV=1	0.001	1.215	22	1	1	1	1	14.5	0	1
FALSE	High	Q9NQ55	Suppressor of SWI4 1 homolog OS=Homo sapiens GN=PPAN PE=2 SV=1	0.001	1.213	1	1	1	1	1	53.2	0	1
FALSE	High	Q9Y3D9	28S ribosomal protein S23, mitochondrial OS=Homo sapiens GN=MRPS23 PE=1 SV=2	0.001	1.198	5	1	1	1	1	21.8	0	1
FALSE	High	Q9HAN9	Nicotinamide/nicotinic acid mononucleotide adenylyltransferase 1 OS=Homo sapiens GN=NMNAT1 PE=1 SV=1	0.001	1.196	4	1	1	1	1	31.9	0	1
FALSE	High	O95347	Structural maintenance of chromosomes protein 2 OS=Homo sapiens GN=SMC2 PE=1 SV=2	0.003	1.148	1	1	1	1	1	135.6	0	1
FALSE	High	Q9BS26	Endoplasmic reticulum resident protein 44 OS=Homo sapiens GN=ERP44 PE=1 SV=1	0.004	1.144	2	1	1	1	1	46.9	0	1
FALSE	High	Q9UBX3	Mitochondrial dicarboxylate carrier OS=Homo sapiens GN=SLC25A10 PE=1 SV=2	0.004	1.141	3	1	1	1	1	31.3	0	1
FALSE	High	P78527	DNA-dependent protein kinase catalytic subunit OS=Homo sapiens GN=PRKDC PE=1 SV=3	0.004	1.129	0	1	1	1	1	468.8	0	1
FALSE	High	P20700	Lamin-B1 OS=Homo sapiens GN=LMNB1 PE=1 SV=2	0.004	1.12	2	1	1	1	1	66.4	0	1
FALSE	High	P55884	Eukaryotic translation initiation factor 3 subunit B OS=Homo sapiens GN=EIF3B PE=1 SV=3	0.004	1.118	2	1	1	1	1	92.4	0	1
FALSE	High	O00743	Serine/threonine-protein phosphatase 6 catalytic subunit OS=Homo sapiens GN=PPP6C PE=1 SV=1	0.004	1.114	3	1	1	1	1	35.1	0	1
FALSE	High	P27797	Calreticulin OS=Homo sapiens GN=CALR PE=1 SV=1	0.004	1.097	2	1	1	1	1	48.1	2.07	1
FALSE	High	Q14974	Importin subunit beta-1 OS=Homo sapiens GN=KPNB1 PE=1 SV=2	0.004	1.095	1	1	1	1	1	97.1	0	1
FALSE	High	Q14690	Protein RRP5 homolog OS=Homo sapiens GN=PDCD11 PE=1 SV=3	0.005	1.086	1	1	1	1	1	208.6	1.82	1
FALSE	High	Q9NSV4	Protein diaphanous homolog 3 OS=Homo sapiens GN=DIAPH3 PE=1 SV=4	0.005	1.086	1	1	1	1	1	136.8	0	1
FALSE	High	Q5T3I0	G patch domain-containing protein 4 OS=Homo sapiens GN=GPATCH4 PE=1 SV=2	0.005	1.083	4	1	1	1	1	50.4	0	1
FALSE	High	P08574	Cytochrome c1, heme protein, mitochondrial OS=Homo sapiens GN=CYC1 PE=1 SV=3	0.005	1.069	2	1	2	1	1	35.4	0	1
FALSE	High	Q8WU90	Zinc finger CCCH domain-containing protein 15 OS=Homo sapiens GN=ZC3H15 PE=1 SV=1	0.005	1.062	2	1	1	1	1	48.6	0	1
FALSE	High	O95218	Zinc finger Ran-binding domain-containing protein 2 OS=Homo sapiens GN=ZRANB2 PE=1 SV=2	0.007	1.056	4	1	1	1	1	37.4	0	1
FALSE	High	O15247	Chloride intracellular channel protein 2 OS=Homo sapiens GN=CLIC2 PE=1 SV=3	0.007	1.055	6	1	1	1	1	28.3	0	1
FALSE	High	Q96G03	Phosphoglucomutase-2 OS=Homo sapiens GN=PGM2 PE=1 SV=4	0.007	1.043	1	1	1	1	1	68.2	0	1
FALSE	High	Q92499	ATP-dependent RNA helicase DDX1 OS=Homo sapiens GN=DDX1 PE=1 SV=2	0.008	0.991	1	1	1	1	1	82.4	2.38	1
FALSE	High	Q9Y3F4	Serine-threonine kinase receptor-associated protein OS=Homo sapiens GN=STRAP PE=1 SV=1	0.009	0.977	4	1	1	1	1	38.4	0	1
FALSE	Medium	Q9UN86	Ras GTPase-activating protein-binding protein 2 OS=Homo sapiens GN=G3BP2 PE=1 SV=2	0.01	0.957	2	1	1	1	1	54.1	0	1
FALSE	Medium	P24752	Acetyl-CoA acetyltransferase, mitochondrial OS=Homo sapiens GN=ACAT1 PE=1 SV=1	0.01	0.953	2	1	1	1	1	45.2	0	1
FALSE	Medium	P37108	Signal recognition particle 14 kDa protein OS=Homo sapiens GN=SRP14 PE=1 SV=2	0.01	0.95	7	1	1	1	1	14.6	1.86	1
FALSE	Medium	Q68DK2	Zinc finger FYVE domain-containing protein 26 OS=Homo sapiens GN=ZFYVE26 PE=1 SV=3	0.012	0.941	0	1	1	1	1	284.4	0	1
FALSE	Medium	Q5XKP0	MICOS complex subunit MIC13 OS=Homo sapiens GN=MIC13 PE=1 SV=1	0.013	0.939	5	1	1	1	1	13.1	0	1
FALSE	Medium	O75880	Protein SCO1 homolog, mitochondrial OS=Homo sapiens GN=SCO1 PE=1 SV=1	0.013	0.937	5	1	1	1	1	33.8	0	1
FALSE	Medium	Q13283	Ras GTPase-activating protein-binding protein 1 OS=Homo sapiens GN=G3BP1 PE=1 SV=1	0.014	0.926	2	1	1	1	1	52.1	0	1
FALSE	Medium	P00403	Cytochrome c oxidase subunit 2 OS=Homo sapiens GN=MT-CO2 PE=1 SV=1	0.017	0.912	4	1	1	1	1	25.5	2.25	1
FALSE	Medium	O43583	Density-regulated protein OS=Homo sapiens GN=DENR PE=1 SV=2	0.016	0.906	4	1	1	1	1	22.1	0	1
FALSE	Medium	P05455	Lupus La protein OS=Homo sapiens GN=SSB PE=1 SV=2	0.018	0.903	1	1	1	1	1	46.8	0	1
FALSE	Medium	Q6ZUA9	Maestro heat-like repeat family member 5 OS=Homo sapiens GN=MROH5 PE=2 SV=2	0.022	0.871	2	1	1	1	1	149	0	1
FALSE	Medium	Q9NZM5	Glioma tumor suppressor candidate region gene 2 protein OS=Homo sapiens GN=GLTSCR2 PE=1 SV=2	0.021	0.861	4	1	1	1	1	54.4	0	1
FALSE	Medium	O15479	Melanoma-associated antigen B2 OS=Homo sapiens GN=MAGEB2 PE=1 SV=3	0.021	0.857	3	1	1	1	1	35.3	1.7	1
FALSE	Medium	P35249	Replication factor C subunit 4 OS=Homo sapiens GN=RFC4 PE=1 SV=2	0.021	0.856	3	1	1	1	1	39.7	0	1
FALSE	Medium	Q9NQT5	Exosome complex component RRP40 OS=Homo sapiens GN=EXOSC3 PE=1 SV=3	0.021	0.851	6	1	1	1	1	29.6	0	1
FALSE	Medium	Q15691	Microtubule-associated protein RP/EB family member 1 OS=Homo sapiens GN=MAPRE1 PE=1 SV=3	0.023	0.838	7	1	1	1	1	30	0	1
FALSE	Medium	O43776	Asparagine--tRNA ligase, cytoplasmic OS=Homo sapiens GN=NARS PE=1 SV=1	0.023	0.834	1	1	1	1	1	62.9	0	1
FALSE	Medium	P40222	Alpha-taxilin OS=Homo sapiens GN=TXLNA PE=1 SV=3	0.026	0.805	3	1	1	1	1	61.9	0	1
FALSE	Medium	Q5VT52	Regulation of nuclear pre-mRNA domain-containing protein 2 OS=Homo sapiens GN=RPRD2 PE=1 SV=1	0.028	0.799	1	1	3	1	1	155.9	4.33	1
FALSE	Medium	Q8TBZ0	Coiled-coil domain-containing protein 110 OS=Homo sapiens GN=CCDC110 PE=1 SV=1	0.027	0.797	2	1	1	1	1	96.7	0	1
FALSE	Medium	Q14694	Ubiquitin carboxyl-terminal hydrolase 10 OS=Homo sapiens GN=USP10 PE=1 SV=2	0.027	0.791	2	1	1	1	1	87.1	0	1
FALSE	Medium	P18754	Regulator of chromosome condensation OS=Homo sapiens GN=RCC1 PE=1 SV=1	0.029	0.772	2	1	2	1	1	44.9	1.62	1
FALSE	Medium	Q8IXJ9	Putative Polycomb group protein ASXL1 OS=Homo sapiens GN=ASXL1 PE=1 SV=3	0.029	0.764	1	1	1	1	1	165.3	0	1
FALSE	Medium	Q14739	Lamin-B receptor OS=Homo sapiens GN=LBR PE=1 SV=2	0.03	0.751	1	1	1	1	1	70.7	0	1
FALSE	Medium	Q14692	Ribosome biogenesis protein BMS1 homolog OS=Homo sapiens GN=BMS1 PE=1 SV=1	0.03	0.745	1	1	1	1	1	145.7	0	1
FALSE	Medium	O14880	Microsomal glutathione S-transferase 3 OS=Homo sapiens GN=MGST3 PE=1 SV=1	0.031	0.74	10	1	1	1	1	16.5	0	1
FALSE	Medium	Q8N1K5	Protein THEMIS OS=Homo sapiens GN=THEMIS PE=1 SV=3	0.031	0.739	1	1	1	1	1	73.4	1.83	1
FALSE	Medium	Q9NXL2	Rho guanine nucleotide exchange factor 38 OS=Homo sapiens GN=ARHGEF38 PE=2 SV=2	0.031	0.723	2	1	1	1	1	89	0	1
FALSE	Medium	Q9H4H8	Protein FAM83D OS=Homo sapiens GN=FAM83D PE=1 SV=3	0.031	0.718	2	1	1	1	1	64.4	0	1
FALSE	Medium	Q9Y5Q8	General transcription factor 3C polypeptide 5 OS=Homo sapiens GN=GTF3C5 PE=1 SV=2	0.031	0.712	3	1	1	1	1	59.5	0	1
FALSE	Medium	P00742	Coagulation factor X OS=Homo sapiens GN=F10 PE=1 SV=2	0.031	0.711	2	1	1	1	1	54.7	0	1
FALSE	Medium	Q3KNV8	Polycomb group RING finger protein 3 OS=Homo sapiens GN=PCGF3 PE=1 SV=1	0.031	0.701	11	1	1	1	1	28.1	0	1
FALSE	Medium	Q9NYQ7	Cadherin EGF LAG seven-pass G-type receptor 3 OS=Homo sapiens GN=CELSR3 PE=1 SV=2	0.031	0.696	0	1	1	1	1	358	0	1

## Sheet: Figure 4a NPM1 IR IP-MS protein
Checked	Protein FDR Confidence: Combined	Accession	Description	Exp. q-value: Combined	Sum PEP Score	Coverage [%]	# Peptides	# PSMs	# Unique Peptides	# Protein Groups	# AAs	MW [kDa]	Score Sequest HT: Sequest HT	# Peptides (by Search Engine): Sequest HT
FALSE	High	P52732	Kinesin-like protein KIF11 OS=Homo sapiens GN=KIF11 PE=1 SV=2	0	484.695	59	58	182	58	1	1056	119.1	607.99	58
FALSE	High	O14744	Protein arginine N-methyltransferase 5 OS=Homo sapiens GN=PRMT5 PE=1 SV=4	0	296.459	51	28	119	28	1	637	72.6	393.39	28
FALSE	High	P06748	Nucleophosmin OS=Homo sapiens GN=NPM1 PE=1 SV=2	0	219.809	67	26	114	16	1	294	32.6	492.92	16
FALSE	High	P04264	Keratin, type II cytoskeletal 1 OS=Homo sapiens GN=KRT1 PE=1 SV=6	0	185.574	50	28	66	25	1	644	66	210.42	28
FALSE	High	P36578	60S ribosomal protein L4 OS=Homo sapiens GN=RPL4 PE=1 SV=5	0	181.482	43	24	74	24	1	427	47.7	249.39	24
FALSE	High	P19338	Nucleolin OS=Homo sapiens GN=NCL PE=1 SV=3	0	159.142	27	37	59	25	1	710	76.6	191.52	25
FALSE	High	P07437	Tubulin beta chain OS=Homo sapiens GN=TUBB PE=1 SV=2	0	151.189	65	22	45	6	1	444	49.6	157.83	22
FALSE	High	P68371	Tubulin beta-4B chain OS=Homo sapiens GN=TUBB4B PE=1 SV=1	0	146.03	64	21	45	5	1	445	49.8	154.88	21
FALSE	High	P68363	Tubulin alpha-1B chain OS=Homo sapiens GN=TUBA1B PE=1 SV=1	0	141.763	56	17	44	3	1	451	50.1	153.5	17
FALSE	High	P12268	Inosine-5'-monophosphate dehydrogenase 2 OS=Homo sapiens GN=IMPDH2 PE=1 SV=2	0	141.67	49	20	45	20	1	514	55.8	151.78	20
FALSE	High	P62424	60S ribosomal protein L7a OS=Homo sapiens GN=RPL7A PE=1 SV=2	0	135.524	60	20	58	20	1	266	30	188.57	20
FALSE	High	Q9BQE3	Tubulin alpha-1C chain OS=Homo sapiens GN=TUBA1C PE=1 SV=1	0	132.468	51	16	42	2	1	449	49.9	142.68	16
FALSE	High	P39023	60S ribosomal protein L3 OS=Homo sapiens GN=RPL3 PE=1 SV=2	0	130.827	46	17	58	17	1	403	46.1	176.64	17
FALSE	High	P13645	Keratin, type I cytoskeletal 10 OS=Homo sapiens GN=KRT10 PE=1 SV=6	0	122.644	53	22	35	19	1	584	58.8	121.43	22
FALSE	High	Q9BQA1	Methylosome protein 50 OS=Homo sapiens GN=WDR77 PE=1 SV=1	0	117.978	57	13	49	13	1	342	36.7	188.32	13
FALSE	High	P62917	60S ribosomal protein L8 OS=Homo sapiens GN=RPL8 PE=1 SV=2	0	108.873	52	11	34	11	1	257	28	121.85	11
FALSE	High	P05388	60S acidic ribosomal protein P0 OS=Homo sapiens GN=RPLP0 PE=1 SV=1	0	105.13	47	12	30	12	1	317	34.3	122.37	12
FALSE	High	P05387	60S acidic ribosomal protein P2 OS=Homo sapiens GN=RPLP2 PE=1 SV=1	0	97.445	74	6	26	6	1	115	11.7	114.46	6
FALSE	High	P18124	60S ribosomal protein L7 OS=Homo sapiens GN=RPL7 PE=1 SV=1	0	94.54	49	17	46	17	1	248	29.2	135.45	17
FALSE	High	P35527	Keratin, type I cytoskeletal 9 OS=Homo sapiens GN=KRT9 PE=1 SV=3	0	94.135	38	15	28	15	1	623	62	84.57	15
FALSE	High	P42704	Leucine-rich PPR motif-containing protein, mitochondrial OS=Homo sapiens GN=LRPPRC PE=1 SV=3	0	93.594	17	24	34	24	1	1394	157.8	72.99	24
FALSE	High	P0DMV9	Heat shock 70 kDa protein 1B OS=Homo sapiens GN=HSPA1B PE=1 SV=1	0	91.837	38	17	27	16	1	641	70	82.95	17
FALSE	High	P60709	Actin, cytoplasmic 1 OS=Homo sapiens GN=ACTB PE=1 SV=1	0	90.019	51	14	39	6	1	375	41.7	113.29	14
FALSE	High	P62701	40S ribosomal protein S4, X isoform OS=Homo sapiens GN=RPS4X PE=1 SV=2	0	87.311	50	14	46	14	1	263	29.6	130.03	14
FALSE	High	Q02878	60S ribosomal protein L6 OS=Homo sapiens GN=RPL6 PE=1 SV=3	0	85.82	51	18	39	18	1	288	32.7	109.59	18
FALSE	High	Q9NR30	Nucleolar RNA helicase 2 OS=Homo sapiens GN=DDX21 PE=1 SV=5	0	81.942	31	18	33	16	1	783	87.3	90.75	18
FALSE	High	P46777	60S ribosomal protein L5 OS=Homo sapiens GN=RPL5 PE=1 SV=3	0	76.409	42	13	31	13	1	297	34.3	96.52	13
FALSE	High	Q9BQG0	Myb-binding protein 1A OS=Homo sapiens GN=MYBBP1A PE=1 SV=2	0	76.159	19	17	24	17	1	1328	148.8	60.31	17
FALSE	High	P18621	60S ribosomal protein L17 OS=Homo sapiens GN=RPL17 PE=1 SV=3	0	73.652	54	12	30	12	1	184	21.4	86.62	12
FALSE	High	P52272	Heterogeneous nuclear ribonucleoprotein M OS=Homo sapiens GN=HNRNPM PE=1 SV=3	0	72.97	25	15	32	15	1	730	77.5	87.35	15
FALSE	High	O75688	Protein phosphatase 1B OS=Homo sapiens GN=PPM1B PE=1 SV=1	0	72.948	38	13	25	13	1	479	52.6	81.97	13
FALSE	High	Q9Y3D8	Adenylate kinase isoenzyme 6 OS=Homo sapiens GN=AK6 PE=1 SV=1	0	76.159	35	17	21	20	1	172	20.049	243.54	13
FALSE	High	P62753	40S ribosomal protein S6 OS=Homo sapiens GN=RPS6 PE=1 SV=1	0	71.089	39	14	37	14	1	249	28.7	101.57	14
FALSE	High	P62906	60S ribosomal protein L10a OS=Homo sapiens GN=RPL10A PE=1 SV=2	0	69.442	46	11	27	11	1	217	24.8	73.18	11
FALSE	High	Q00839	Heterogeneous nuclear ribonucleoprotein U OS=Homo sapiens GN=HNRNPU PE=1 SV=6	0	69.033	24	14	32	14	1	825	90.5	78.11	14
FALSE	High	P62241	40S ribosomal protein S8 OS=Homo sapiens GN=RPS8 PE=1 SV=2	0	68.552	54	11	33	11	1	208	24.2	89.9	11
FALSE	High	Q02543	60S ribosomal protein L18a OS=Homo sapiens GN=RPL18A PE=1 SV=2	0	64.287	40	12	45	12	1	176	20.7	119.77	12
FALSE	High	Q08211	ATP-dependent RNA helicase A OS=Homo sapiens GN=DHX9 PE=1 SV=4	0	59.439	14	15	21	15	1	1270	140.9	58.39	15
FALSE	High	P07900	Heat shock protein HSP 90-alpha OS=Homo sapiens GN=HSP90AA1 PE=1 SV=5	0	58.618	22	13	18	10	1	732	84.6	39.86	13
FALSE	High	P15311	Ezrin OS=Homo sapiens GN=EZR PE=1 SV=4	0	55.485	28	15	26	7	1	586	69.4	59.2	15
FALSE	High	P35908	Keratin, type II cytoskeletal 2 epidermal OS=Homo sapiens GN=KRT2 PE=1 SV=2	0	55.276	31	16	29	12	1	639	65.4	72.51	16
FALSE	High	P61353	60S ribosomal protein L27 OS=Homo sapiens GN=RPL27 PE=1 SV=2	0	54.984	54	8	30	8	1	136	15.8	82.92	8
FALSE	High	P26373	60S ribosomal protein L13 OS=Homo sapiens GN=RPL13 PE=1 SV=4	0	53.894	50	14	33	14	1	211	24.2	81.5	14
FALSE	High	P46087	Probable 28S rRNA (cytosine(4447)-C(5))-methyltransferase OS=Homo sapiens GN=NOP2 PE=1 SV=2	0	53.675	22	14	18	14	1	812	89.2	51.54	14
FALSE	High	P30050	60S ribosomal protein L12 OS=Homo sapiens GN=RPL12 PE=1 SV=1	0	53.406	59	7	27	7	1	165	17.8	94.62	7
FALSE	High	P23396	40S ribosomal protein S3 OS=Homo sapiens GN=RPS3 PE=1 SV=2	0	52.902	64	14	24	14	1	243	26.7	68.13	14
FALSE	High	P68104	Elongation factor 1-alpha 1 OS=Homo sapiens GN=EEF1A1 PE=1 SV=1	0	52.775	28	10	24	10	1	462	50.1	70.2	10
FALSE	High	P15880	40S ribosomal protein S2 OS=Homo sapiens GN=RPS2 PE=1 SV=2	0	52.01	43	13	21	13	1	293	31.3	60.3	13
FALSE	High	P46776	60S ribosomal protein L27a OS=Homo sapiens GN=RPL27A PE=1 SV=2	0	50.854	33	7	20	7	1	148	16.6	67.57	7
FALSE	High	P62829	60S ribosomal protein L23 OS=Homo sapiens GN=RPL23 PE=1 SV=1	0	50.532	39	7	19	7	1	140	14.9	61.22	7
FALSE	High	O76021	Ribosomal L1 domain-containing protein 1 OS=Homo sapiens GN=RSL1D1 PE=1 SV=3	0	49.739	21	13	20	13	1	490	54.9	43.32	13
FALSE	High	P11940	Polyadenylate-binding protein 1 OS=Homo sapiens GN=PABPC1 PE=1 SV=2	0	49.628	20	10	17	9	1	636	70.6	46.19	10
FALSE	High	P05141	ADP/ATP translocase 2 OS=Homo sapiens GN=SLC25A5 PE=1 SV=7	0	49.299	38	12	24	5	1	298	32.8	58.76	12
FALSE	High	P27635	60S ribosomal protein L10 OS=Homo sapiens GN=RPL10 PE=1 SV=4	0	47.935	48	11	27	11	1	214	24.6	74.32	11
FALSE	High	P06733	Alpha-enolase OS=Homo sapiens GN=ENO1 PE=1 SV=2	0	47.785	31	10	17	10	1	434	47.1	45.86	10
FALSE	High	P61978	Heterogeneous nuclear ribonucleoprotein K OS=Homo sapiens GN=HNRNPK PE=1 SV=1	0	47.567	26	9	25	9	1	463	50.9	71.61	9
FALSE	High	P13639	Elongation factor 2 OS=Homo sapiens GN=EEF2 PE=1 SV=4	0	47.047	18	12	16	12	1	858	95.3	35.36	12
FALSE	High	P61247	40S ribosomal protein S3a OS=Homo sapiens GN=RPS3A PE=1 SV=2	0	46.867	43	14	23	14	1	264	29.9	47.32	14
FALSE	High	P61313	60S ribosomal protein L15 OS=Homo sapiens GN=RPL15 PE=1 SV=2	0	45.798	34	7	24	7	1	204	24.1	61.29	7
FALSE	High	P62888	60S ribosomal protein L30 OS=Homo sapiens GN=RPL30 PE=1 SV=2	0	44.843	51	5	18	5	1	115	12.8	66.97	5
FALSE	High	P54105	Methylosome subunit pICln OS=Homo sapiens GN=CLNS1A PE=1 SV=1	0	44.831	50	6	18	6	1	237	26.2	59.78	6
FALSE	High	Q92841	Probable ATP-dependent RNA helicase DDX17 OS=Homo sapiens GN=DDX17 PE=1 SV=2	0	44.493	23	15	21	9	1	729	80.2	47.23	15
FALSE	High	P38398	Breast cancer type 1 susceptibility protein OS=Homo spiens GN=BRCA1 PE=1 SV=2	0	44.366	34	15	15	7	1	449	207.7	42.85	9
FALSE	High	P62910	60S ribosomal protein L32 OS=Homo sapiens GN=RPL32 PE=1 SV=2	0	44.031	36	7	18	7	1	135	15.9	47.17	7
FALSE	High	P11142	Heat shock cognate 71 kDa protein OS=Homo sapiens GN=HSPA8 PE=1 SV=1	0	43.756	17	10	14	8	1	646	70.9	46.39	10
FALSE	High	P62277	40S ribosomal protein S13 OS=Homo sapiens GN=RPS13 PE=1 SV=2	0	43.604	40	10	27	10	1	151	17.2	69.2	10
FALSE	High	P46782	40S ribosomal protein S5 OS=Homo sapiens GN=RPS5 PE=1 SV=4	0	42.836	38	6	11	6	1	204	22.9	38.7	6
FALSE	High	O43143	Pre-mRNA-splicing factor ATP-dependent RNA helicase DHX15 OS=Homo sapiens GN=DHX15 PE=1 SV=2	0	42.577	20	13	14	13	1	795	90.9	31.43	13
FALSE	High	Q9P258	Protein RCC2 OS=Homo sapiens GN=RCC2 PE=1 SV=2	0	42.163	29	14	23	14	1	522	56	44.86	14
FALSE	High	Q9BQ67	Glutamate-rich WD repeat-containing protein 1 OS=Homo sapiens GN=GRWD1 PE=1 SV=1	0	40.533	35	9	11	9	1	446	49.4	36.24	9
FALSE	High	Q06830	Peroxiredoxin-1 OS=Homo sapiens GN=PRDX1 PE=1 SV=1	0	39.646	69	9	16	8	1	199	22.1	44.15	9
FALSE	High	P84098	60S ribosomal protein L19 OS=Homo sapiens GN=RPL19 PE=1 SV=1	0	39.625	28	8	18	8	1	196	23.5	42.19	8
FALSE	High	P11021	78 kDa glucose-regulated protein OS=Homo sapiens GN=HSPA5 PE=1 SV=2	0	39.24	15	9	13	8	1	654	72.3	30.5	9
FALSE	High	P17844	Probable ATP-dependent RNA helicase DDX5 OS=Homo sapiens GN=DDX5 PE=1 SV=1	0	39.205	26	15	20	9	1	614	69.1	47.63	15
FALSE	High	P12236	ADP/ATP translocase 3 OS=Homo sapiens GN=SLC25A6 PE=1 SV=4	0	39.196	31	9	18	2	1	298	32.8	42.74	9
FALSE	High	P40429	60S ribosomal protein L13a OS=Homo sapiens GN=RPL13A PE=1 SV=2	0	37.842	34	11	38	11	1	203	23.6	82.1	11
FALSE	High	P62750	60S ribosomal protein L23a OS=Homo sapiens GN=RPL23A PE=1 SV=1	0	37.606	44	9	22	9	1	156	17.7	49.69	9
FALSE	High	Q6FI13	Histone H2A type 2-A OS=Homo sapiens GN=HIST2H2AA3 PE=1 SV=3	0	35.981	58	5	8	4	1	130	14.1	28.97	5
FALSE	High	P26038	Moesin OS=Homo sapiens GN=MSN PE=1 SV=3	0	35.072	15	10	21	3	1	577	67.8	50.62	10
FALSE	High	O00571	ATP-dependent RNA helicase DDX3X OS=Homo sapiens GN=DDX3X PE=1 SV=3	0	34.92	20	11	15	10	1	662	73.2	40.12	11
FALSE	High	P10809	60 kDa heat shock protein, mitochondrial OS=Homo sapiens GN=HSPD1 PE=1 SV=2	0	34.831	23	12	15	12	1	573	61	33.01	12
FALSE	High	P25398	40S ribosomal protein S12 OS=Homo sapiens GN=RPS12 PE=1 SV=3	0	34.736	58	6	15	6	1	132	14.5	42.02	6
FALSE	High	P62280	40S ribosomal protein S11 OS=Homo sapiens GN=RPS11 PE=1 SV=3	0	34.556	46	8	26	8	1	158	18.4	63.55	8
FALSE	High	P46783	40S ribosomal protein S10 OS=Homo sapiens GN=RPS10 PE=1 SV=1	0	34.222	39	7	14	7	1	165	18.9	41.61	7
FALSE	High	Q9UMS4	Pre-mRNA-processing factor 19 OS=Homo sapiens GN=PRPF19 PE=1 SV=1	0	33.75	21	7	9	7	1	504	55.1	23.18	7
FALSE	High	P35241	Radixin OS=Homo sapiens GN=RDX PE=1 SV=1	0	33.724	15	10	20	2	1	583	68.5	43.79	10
FALSE	High	P08238	Heat shock protein HSP 90-beta OS=Homo sapiens GN=HSP90AB1 PE=1 SV=4	0	33.318	14	8	12	4	1	724	83.2	29.55	8
FALSE	High	P22087	rRNA 2'-O-methyltransferase fibrillarin OS=Homo sapiens GN=FBL PE=1 SV=2	0	32.964	34	7	11	7	1	321	33.8	33.59	7
FALSE	High	P08865	40S ribosomal protein SA OS=Homo sapiens GN=RPSA PE=1 SV=4	0	32.779	31	6	9	6	1	295	32.8	31.87	6
FALSE	High	P16402	Histone H1.3 OS=Homo sapiens GN=HIST1H1D PE=1 SV=2	0	32.315	17	8	17	8	1	221	22.3	49.17	8
FALSE	High	Q15208	Serine/threonine-protein kinase 38 OS=Homo sapiens GN=STK38 PE=1 SV=1	0	31.908	28	11	14	8	1	465	54.2	24.61	11
FALSE	High	Q7L2E3	Putative ATP-dependent RNA helicase DHX30 OS=Homo sapiens GN=DHX30 PE=1 SV=1	0	31.887	10	11	13	11	1	1194	133.9	26.75	11
FALSE	High	P62263	40S ribosomal protein S14 OS=Homo sapiens GN=RPS14 PE=1 SV=3	0	31.227	40	6	13	6	1	151	16.3	36.75	6
FALSE	High	O75607	Nucleoplasmin-3 OS=Homo sapiens GN=NPM3 PE=1 SV=3	0	30.717	32	3	7	3	1	178	19.3	27.63	3
FALSE	High	P32969	60S ribosomal protein L9 OS=Homo sapiens GN=RPL9 PE=1 SV=1	0	30.666	39	8	14	8	1	192	21.9	39.96	8
FALSE	High	P26641	Elongation factor 1-gamma OS=Homo sapiens GN=EEF1G PE=1 SV=3	0	30.419	25	9	13	9	1	437	50.1	26.62	9
FALSE	High	P19474	E3 ubiquitin-protein ligase TRIM21 OS=Homo sapiens GN=TRIM21 PE=1 SV=1	0	30.384	25	11	13	11	1	475	54.1	31.83	11
FALSE	High	P42766	60S ribosomal protein L35 OS=Homo sapiens GN=RPL35 PE=1 SV=2	0	30.142	30	5	17	5	1	123	14.5	42.56	5
FALSE	High	P68032	Actin, alpha cardiac muscle 1 OS=Homo sapiens GN=ACTC1 PE=1 SV=1	0	29.679	24	8	26	1	1	377	42	59.48	8
FALSE	High	P50914	60S ribosomal protein L14 OS=Homo sapiens GN=RPL14 PE=1 SV=4	0	29.656	25	5	17	5	1	215	23.4	45.33	5
FALSE	High	P62913	60S ribosomal protein L11 OS=Homo sapiens GN=RPL11 PE=1 SV=2	0	28.791	38	7	14	7	1	178	20.2	41.93	7
FALSE	High	P14678	Small nuclear ribonucleoprotein-associated proteins B and B' OS=Homo sapiens GN=SNRPB PE=1 SV=2	0	28.419	23	7	14	7	1	240	24.6	35.35	7
FALSE	High	Q14681	BTB/POZ domain-containing protein KCTD2 OS=Homo sapiens GN=KCTD2 PE=1 SV=3	0	27.297	32	5	8	4	1	263	28.5	30.9	5
FALSE	High	P62805	Histone H4 OS=Homo sapiens GN=HIST1H4A PE=1 SV=2	0	27.137	42	5	13	5	1	103	11.4	35.84	5
FALSE	High	P39019	40S ribosomal protein S19 OS=Homo sapiens GN=RPS19 PE=1 SV=2	0	26.738	37	7	15	7	1	145	16.1	38.76	7
FALSE	High	P09651	Heterogeneous nuclear ribonucleoprotein A1 OS=Homo sapiens GN=HNRNPA1 PE=1 SV=5	0	26.234	15	3	5	3	1	372	38.7	16.96	3
FALSE	High	Q8IYB3	Serine/arginine repetitive matrix protein 1 OS=Homo sapiens GN=SRRM1 PE=1 SV=2	0	25.798	8	6	7	6	1	904	102.3	17.72	6
FALSE	High	Q07020	60S ribosomal protein L18 OS=Homo sapiens GN=RPL18 PE=1 SV=2	0	25.794	29	7	24	7	1	188	21.6	68.08	7
FALSE	High	P62847	40S ribosomal protein S24 OS=Homo sapiens GN=RPS24 PE=1 SV=1	0	25.699	35	5	11	5	1	133	15.4	32.09	5
FALSE	High	Q9BVP2	Guanine nucleotide-binding protein-like 3 OS=Homo sapiens GN=GNL3 PE=1 SV=2	0	25.648	17	8	13	8	1	549	62	36.99	8
FALSE	High	P60842	Eukaryotic initiation factor 4A-I OS=Homo sapiens GN=EIF4A1 PE=1 SV=1	0	25.173	24	7	9	6	1	406	46.1	18.24	7
FALSE	High	Q9Y383	Putative RNA-binding protein Luc7-like 2 OS=Homo sapiens GN=LUC7L2 PE=1 SV=2	0	24.822	17	5	8	5	1	392	46.5	21.91	5
FALSE	High	Q9Y2W1	Thyroid hormone receptor-associated protein 3 OS=Homo sapiens GN=THRAP3 PE=1 SV=2	0	24.8	8	5	8	5	1	955	108.6	17.27	5
FALSE	High	P08708	40S ribosomal protein S17 OS=Homo sapiens GN=RPS17 PE=1 SV=2	0	24.086	33	3	6	3	1	135	15.5	19.26	3
FALSE	High	O60841	Eukaryotic translation initiation factor 5B OS=Homo sapiens GN=EIF5B PE=1 SV=4	0	24.05	8	6	7	6	1	1220	138.7	20.68	6
FALSE	High	P46778	60S ribosomal protein L21 OS=Homo sapiens GN=RPL21 PE=1 SV=2	0	23.355	28	5	14	5	1	160	18.6	36.66	5
FALSE	High	Q8N726	Tumor suppressor ARF OS=Homo sapiens GN=CDKN2A PE=1 SV=2	0	23.284	36	3	6	3	1	132	13.9	19.56	3
FALSE	High	Q07955	Serine/arginine-rich splicing factor 1 OS=Homo sapiens GN=SRSF1 PE=1 SV=2	0	23.149	23	6	14	5	1	248	27.7	32.62	6
FALSE	High	P83731	60S ribosomal protein L24 OS=Homo sapiens GN=RPL24 PE=1 SV=1	0	23.143	27	5	15	5	1	157	17.8	35.11	5
FALSE	High	Q14684	Ribosomal RNA processing protein 1 homolog B OS=Homo sapiens GN=RRP1B PE=1 SV=3	0	23.044	11	7	10	7	1	758	84.4	21.13	7
FALSE	High	Q96AG4	Leucine-rich repeat-containing protein 59 OS=Homo sapiens GN=LRRC59 PE=1 SV=1	0	22.901	21	5	8	5	1	307	34.9	15.85	5
FALSE	High	P63173	60S ribosomal protein L38 OS=Homo sapiens GN=RPL38 PE=1 SV=2	0	22.882	36	2	10	2	1	70	8.2	34.26	2
FALSE	High	P46781	40S ribosomal protein S9 OS=Homo sapiens GN=RPS9 PE=1 SV=3	0	22.791	27	9	17	9	1	194	22.6	43.96	9
FALSE	High	Q9UKD2	mRNA turnover protein 4 homolog OS=Homo sapiens GN=MRTO4 PE=1 SV=2	0	21.568	37	8	10	8	1	239	27.5	18.92	8
FALSE	High	P62314	Small nuclear ribonucleoprotein Sm D1 OS=Homo sapiens GN=SNRPD1 PE=1 SV=1	0	21.39	55	4	6	4	1	119	13.3	18.11	4
FALSE	High	P05386	60S acidic ribosomal protein P1 OS=Homo sapiens GN=RPLP1 PE=1 SV=1	0	21.053	52	2	6	2	1	114	11.5	25.53	2
FALSE	High	Q9BZE4	Nucleolar GTP-binding protein 1 OS=Homo sapiens GN=GTPBP4 PE=1 SV=3	0	20.326	13	5	7	5	1	634	73.9	18.11	5
FALSE	High	P0C0S5	Histone H2A.Z OS=Homo sapiens GN=H2AFZ PE=1 SV=2	0	20.211	41	3	5	2	1	128	13.5	17.38	3
FALSE	High	P62244	40S ribosomal protein S15a OS=Homo sapiens GN=RPS15A PE=1 SV=2	0	20.012	44	6	11	6	1	130	14.8	27.73	6
FALSE	High	Q92522	Histone H1x OS=Homo sapiens GN=H1FX PE=1 SV=1	0	20.009	18	5	10	5	1	213	22.5	30.32	5
FALSE	High	Q9BRS2	Serine/threonine-protein kinase RIO1 OS=Homo sapiens GN=RIOK1 PE=1 SV=2	0	19.996	17	7	10	7	1	568	65.5	23.85	7
FALSE	High	P07910	Heterogeneous nuclear ribonucleoproteins C1/C2 OS=Homo sapiens GN=HNRNPC PE=1 SV=4	0	19.861	20	5	9	5	1	306	33.7	24.51	5
FALSE	High	P67809	Nuclease-sensitive element-binding protein 1 OS=Homo sapiens GN=YBX1 PE=1 SV=3	0	19.774	25	5	7	5	1	324	35.9	20.44	5
FALSE	High	P61254	60S ribosomal protein L26 OS=Homo sapiens GN=RPL26 PE=1 SV=1	0	19.715	39	8	13	8	1	145	17.2	24.76	8
FALSE	High	P06310	Ig kappa chain V-II region RPMI 6410 OS=Homo sapiens PE=4 SV=1	0	19.627	19	3	39	1	1	133	14.7	112.58	3
FALSE	High	P14625	Endoplasmin OS=Homo sapiens GN=HSP90B1 PE=1 SV=1	0	19.531	9	6	9	5	1	803	92.4	18.66	6
FALSE	High	P68400	Casein kinase II subunit alpha OS=Homo sapiens GN=CSNK2A1 PE=1 SV=1	0	19.374	13	4	5	4	1	391	45.1	10.5	4
FALSE	High	P26599	Polypyrimidine tract-binding protein 1 OS=Homo sapiens GN=PTBP1 PE=1 SV=1	0	19.293	14	5	5	5	1	531	57.2	15.58	5
FALSE	High	P04259	Keratin, type II cytoskeletal 6B OS=Homo sapiens GN=KRT6B PE=1 SV=5	0	19.255	13	7	11	1	1	564	60	25.06	7
FALSE	High	P83111	Serine beta-lactamase-like protein LACTB, mitochondrial OS=Homo sapiens GN=LACTB PE=1 SV=2	0	19.17	14	6	7	6	1	547	60.7	14.5	6
FALSE	High	P62854	40S ribosomal protein S26 OS=Homo sapiens GN=RPS26 PE=1 SV=3	0	19.048	31	3	10	3	1	115	13	29.35	3
FALSE	High	P01614	Ig kappa chain V-II region Cum OS=Homo sapiens PE=1 SV=1	0	18.927	36	3	38	1	1	115	12.7	109.3	3
FALSE	High	P02533	Keratin, type I cytoskeletal 14 OS=Homo sapiens GN=KRT14 PE=1 SV=4	0	18.883	15	7	10	1	1	472	51.5	23.14	7
FALSE	High	Q13243	Serine/arginine-rich splicing factor 5 OS=Homo sapiens GN=SRSF5 PE=1 SV=1	0	18.75	13	4	6	3	1	272	31.2	16.27	4
FALSE	High	P52597	Heterogeneous nuclear ribonucleoprotein F OS=Homo sapiens GN=HNRNPF PE=1 SV=3	0	18.366	17	5	7	3	1	415	45.6	16.37	5
FALSE	High	Q9Y3U8	60S ribosomal protein L36 OS=Homo sapiens GN=RPL36 PE=1 SV=3	0	18.032	22	3	13	3	1	105	12.2	36.89	3
FALSE	High	P62979	Ubiquitin-40S ribosomal protein S27a OS=Homo sapiens GN=RPS27A PE=1 SV=2	0	17.708	26	3	6	3	1	156	18	14.37	3
FALSE	High	Q15366	Poly(rC)-binding protein 2 OS=Homo sapiens GN=PCBP2 PE=1 SV=1	0	17.413	23	6	7	4	1	365	38.6	18	6
FALSE	High	P05023	Sodium/potassium-transporting ATPase subunit alpha-1 OS=Homo sapiens GN=ATP1A1 PE=1 SV=1	0	17.396	7	7	8	7	1	1023	112.8	18.54	7
FALSE	High	P63244	Guanine nucleotide-binding protein subunit beta-2-like 1 OS=Homo sapiens GN=GNB2L1 PE=1 SV=3	0	17.36	20	6	9	6	1	317	35.1	20.65	6
FALSE	High	P55209	Nucleosome assembly protein 1-like 1 OS=Homo sapiens GN=NAP1L1 PE=1 SV=1	0	17.336	13	6	6	6	1	391	45.3	16.17	6
FALSE	High	Q7Z2W4	Zinc finger CCCH-type antiviral protein 1 OS=Homo sapiens GN=ZC3HAV1 PE=1 SV=3	0	17.302	10	8	8	8	1	902	101.4	13.49	8
FALSE	High	P61513	60S ribosomal protein L37a OS=Homo sapiens GN=RPL37A PE=1 SV=2	0	17.182	41	3	15	3	1	92	10.3	37.15	3
FALSE	High	Q12906	Interleukin enhancer-binding factor 3 OS=Homo sapiens GN=ILF3 PE=1 SV=3	0	17.018	7	6	9	6	1	894	95.3	15.59	6
FALSE	High	Q16875	6-phosphofructo-2-kinase/fructose-2,6-bisphosphatase 3 OS=Homo sapiens GN=PFKFB3 PE=1 SV=1	0	16.935	15	8	9	8	1	520	59.6	12.29	8
FALSE	High	Q49A26	Putative oxidoreductase GLYR1 OS=Homo sapiens GN=GLYR1 PE=1 SV=3	0	16.491	10	3	4	3	1	553	60.5	14.55	3
FALSE	High	Q9NZI8	Insulin-like growth factor 2 mRNA-binding protein 1 OS=Homo sapiens GN=IGF2BP1 PE=1 SV=2	0	16.448	15	7	7	7	1	577	63.4	18.45	7
FALSE	High	Q01780	Exosome component 10 OS=Homo sapiens GN=EXOSC10 PE=1 SV=2	0	16.227	10	6	6	6	1	885	100.8	10.62	6
FALSE	High	P62266	40S ribosomal protein S23 OS=Homo sapiens GN=RPS23 PE=1 SV=3	0	16.112	16	3	8	3	1	143	15.8	28.25	3
FALSE	High	P62249	40S ribosomal protein S16 OS=Homo sapiens GN=RPS16 PE=1 SV=2	0	15.978	42	7	11	7	1	146	16.4	26.47	7
FALSE	High	Q9Y2X3	Nucleolar protein 58 OS=Homo sapiens GN=NOP58 PE=1 SV=1	0	15.949	10	4	5	4	1	529	59.5	11.2	4
FALSE	High	P52292	Importin subunit alpha-1 OS=Homo sapiens GN=KPNA2 PE=1 SV=1	0	15.89	9	4	5	4	1	529	57.8	11.7	4
FALSE	High	Q15393	Splicing factor 3B subunit 3 OS=Homo sapiens GN=SF3B3 PE=1 SV=4	0	15.747	6	6	6	6	1	1217	135.5	13.58	6
FALSE	High	P38646	Stress-70 protein, mitochondrial OS=Homo sapiens GN=HSPA9 PE=1 SV=2	0	15.745	9	5	6	5	1	679	73.6	11.87	5
FALSE	High	Q13823	Nucleolar GTP-binding protein 2 OS=Homo sapiens GN=GNL2 PE=1 SV=1	0	15.444	6	4	5	4	1	731	83.6	11.57	4
FALSE	High	P42677	40S ribosomal protein S27 OS=Homo sapiens GN=RPS27 PE=1 SV=3	0	15.264	42	4	7	4	1	84	9.5	11.36	4
FALSE	High	P62826	GTP-binding nuclear protein Ran OS=Homo sapiens GN=RAN PE=1 SV=3	0	15.192	20	5	5	5	1	216	24.4	11.41	5
FALSE	High	P13647	Keratin, type II cytoskeletal 5 OS=Homo sapiens GN=KRT5 PE=1 SV=3	0	15.173	12	7	11	2	1	590	62.3	22.4	7
FALSE	High	O95831	Apoptosis-inducing factor 1, mitochondrial OS=Homo sapiens GN=AIFM1 PE=1 SV=1	0	15.042	10	4	6	4	1	613	66.9	15.9	4
FALSE	High	O00567	Nucleolar protein 56 OS=Homo sapiens GN=NOP56 PE=1 SV=4	0	14.825	9	5	6	5	1	594	66	9.43	5
FALSE	High	Q14498	RNA-binding protein 39 OS=Homo sapiens GN=RBM39 PE=1 SV=2	0	14.357	9	4	5	4	1	530	59.3	14.1	4
FALSE	High	Q6P2Q9	Pre-mRNA-processing-splicing factor 8 OS=Homo sapiens GN=PRPF8 PE=1 SV=2	0	14.251	3	8	8	8	1	2335	273.4	6.86	8
FALSE	High	Q9NVP1	ATP-dependent RNA helicase DDX18 OS=Homo sapiens GN=DDX18 PE=1 SV=2	0	14.223	4	2	5	2	1	670	75.4	11.39	2
FALSE	High	P06576	ATP synthase subunit beta, mitochondrial OS=Homo sapiens GN=ATP5B PE=1 SV=3	0	14.124	11	4	4	4	1	529	56.5	8.06	4
FALSE	High	P08779	Keratin, type I cytoskeletal 16 OS=Homo sapiens GN=KRT16 PE=1 SV=4	0	13.818	16	7	9	1	1	473	51.2	16.4	7
FALSE	High	Q9H0A0	N-acetyltransferase 10 OS=Homo sapiens GN=NAT10 PE=1 SV=2	0	13.804	6	5	6	5	1	1025	115.7	12.76	5
FALSE	High	P62081	40S ribosomal protein S7 OS=Homo sapiens GN=RPS7 PE=1 SV=1	0	13.681	40	6	7	6	1	194	22.1	17.03	6
FALSE	High	Q00325	Phosphate carrier protein, mitochondrial OS=Homo sapiens GN=SLC25A3 PE=1 SV=2	0	13.491	14	2	3	2	1	362	40.1	12.31	2
FALSE	High	P47914	60S ribosomal protein L29 OS=Homo sapiens GN=RPL29 PE=1 SV=2	0	13.487	16	3	5	3	1	159	17.7	16.45	3
FALSE	High	P14866	Heterogeneous nuclear ribonucleoprotein L OS=Homo sapiens GN=HNRNPL PE=1 SV=2	0	13.397	6	3	4	3	1	589	64.1	8.02	3
FALSE	High	P62841	40S ribosomal protein S15 OS=Homo sapiens GN=RPS15 PE=1 SV=2	0	13.217	28	3	4	3	1	145	17	11.14	3
FALSE	High	P0CG39	POTE ankyrin domain family member J OS=Homo sapiens GN=POTEJ PE=3 SV=1	0	13.144	6	4	6	1	1	1038	117.3	11.59	4
FALSE	High	Q9UJS0	Calcium-binding mitochondrial carrier protein Aralar2 OS=Homo sapiens GN=SLC25A13 PE=1 SV=2	0	12.858	9	5	5	5	1	675	74.1	12.96	5
FALSE	High	Q15233	Non-POU domain-containing octamer-binding protein OS=Homo sapiens GN=NONO PE=1 SV=4	0	12.84	13	4	4	4	1	471	54.2	8.81	4
FALSE	High	Q13247	Serine/arginine-rich splicing factor 6 OS=Homo sapiens GN=SRSF6 PE=1 SV=2	0	12.74	16	7	10	6	1	344	39.6	20.75	7
FALSE	High	Q14697	Neutral alpha-glucosidase AB OS=Homo sapiens GN=GANAB PE=1 SV=3	0	12.653	6	4	4	4	1	944	106.8	7.16	4
FALSE	High	P60866	40S ribosomal protein S20 OS=Homo sapiens GN=RPS20 PE=1 SV=1	0	12.499	29	3	9	3	1	119	13.4	26.05	3
FALSE	High	Q8TDN6	Ribosome biogenesis protein BRX1 homolog OS=Homo sapiens GN=BRIX1 PE=1 SV=2	0	12.425	18	5	6	5	1	353	41.4	6.65	5
FALSE	High	Q00610	Clathrin heavy chain 1 OS=Homo sapiens GN=CLTC PE=1 SV=5	0	12.264	4	5	5	5	1	1675	191.5	10.51	5
FALSE	High	Q9NQ55	Suppressor of SWI4 1 homolog OS=Homo sapiens GN=PPAN PE=2 SV=1	0	12.237	5	2	3	2	1	473	53.2	7.32	2
FALSE	High	P49411	Elongation factor Tu, mitochondrial OS=Homo sapiens GN=TUFM PE=1 SV=2	0	12.166	21	6	7	6	1	452	49.5	14.33	6
FALSE	High	P00747	Plasminogen OS=Homo sapiens GN=PLG PE=1 SV=2	0	12.104	4	3	4	3	1	810	90.5	11.71	3
FALSE	High	P08670	Vimentin OS=Homo sapiens GN=VIM PE=1 SV=4	0	12.049	9	4	6	4	1	466	53.6	9.29	4
FALSE	High	Q9BQ39	ATP-dependent RNA helicase DDX50 OS=Homo sapiens GN=DDX50 PE=1 SV=1	0	11.749	8	4	5	2	1	737	82.5	10.66	4
FALSE	High	Q9GZT3	SRA stem-loop-interacting RNA-binding protein, mitochondrial OS=Homo sapiens GN=SLIRP PE=1 SV=1	0	11.556	32	4	4	4	1	109	12.3	7.34	4
FALSE	High	P62861	40S ribosomal protein S30 OS=Homo sapiens GN=FAU PE=1 SV=1	0	11.527	20	3	8	3	1	59	6.6	20.13	3
FALSE	High	P0C0L4	Complement C4-A OS=Homo sapiens GN=C4A PE=1 SV=2	0	11.469	2	2	3	2	1	1744	192.7	13.29	2
FALSE	High	Q99848	Probable rRNA-processing protein EBP2 OS=Homo sapiens GN=EBNA1BP2 PE=1 SV=2	0	11.428	9	2	4	2	1	306	34.8	11.89	2
FALSE	High	Q7L4I2	Arginine/serine-rich coiled-coil protein 2 OS=Homo sapiens GN=RSRC2 PE=1 SV=1	0	11.303	10	3	4	3	1	434	50.5	10.69	3
FALSE	High	Q08945	FACT complex subunit SSRP1 OS=Homo sapiens GN=SSRP1 PE=1 SV=1	0	11.283	6	5	6	5	1	709	81	5.27	5
FALSE	High	P38919	Eukaryotic initiation factor 4A-III OS=Homo sapiens GN=EIF4A3 PE=1 SV=4	0	11.163	10	3	4	2	1	411	46.8	9.91	3
FALSE	High	P21333	Filamin-A OS=Homo sapiens GN=FLNA PE=1 SV=4	0	11.121	2	4	4	4	1	2647	280.6	8.11	4
FALSE	High	Q9Y2H1	Serine/threonine-protein kinase 38-like OS=Homo sapiens GN=STK38L PE=1 SV=3	0	10.994	9	4	5	1	1	464	54	6.93	4
FALSE	High	Q13263	Transcription intermediary factor 1-beta OS=Homo sapiens GN=TRIM28 PE=1 SV=5	0	10.891	6	4	4	4	1	835	88.5	9.41	4
FALSE	High	Q16629	Serine/arginine-rich splicing factor 7 OS=Homo sapiens GN=SRSF7 PE=1 SV=1	0	10.805	20	3	3	3	1	238	27.4	5.97	3
FALSE	High	Q06265	Exosome complex component RRP45 OS=Homo sapiens GN=EXOSC9 PE=1 SV=3	0	10.737	8	3	4	3	1	439	48.9	11.26	3
FALSE	High	P62899	60S ribosomal protein L31 OS=Homo sapiens GN=RPL31 PE=1 SV=1	0	10.641	31	4	7	4	1	125	14.5	13.6	4
FALSE	High	Q12905	Interleukin enhancer-binding factor 2 OS=Homo sapiens GN=ILF2 PE=1 SV=2	0	10.637	10	3	5	3	1	390	43	6.64	3
FALSE	High	P62633	Cellular nucleic acid-binding protein OS=Homo sapiens GN=CNBP PE=1 SV=1	0	10.617	17	2	4	2	1	177	19.5	8.66	2
FALSE	High	Q15365	Poly(rC)-binding protein 1 OS=Homo sapiens GN=PCBP1 PE=1 SV=2	0	10.566	15	4	4	2	1	356	37.5	9.19	4
FALSE	High	P62851	40S ribosomal protein S25 OS=Homo sapiens GN=RPS25 PE=1 SV=1	0	10.509	26	5	7	5	1	125	13.7	16.97	5
FALSE	High	O75643	U5 small nuclear ribonucleoprotein 200 kDa helicase OS=Homo sapiens GN=SNRNP200 PE=1 SV=2	0	10.508	2	4	4	4	1	2136	244.4	5.59	4
FALSE	High	Q9P035	Very-long-chain (3R)-3-hydroxyacyl-CoA dehydratase 3 OS=Homo sapiens GN=HACD3 PE=1 SV=2	0	10.486	18	4	4	4	1	362	43.1	7.75	4
FALSE	High	Q5BKY9	Protein FAM133B OS=Homo sapiens GN=FAM133B PE=1 SV=1	0	10.46	17	2	4	2	1	247	28.4	12.67	2
FALSE	High	P25705	ATP synthase subunit alpha, mitochondrial OS=Homo sapiens GN=ATP5A1 PE=1 SV=1	0	10.378	7	4	4	4	1	553	59.7	9.25	4
FALSE	High	Q96HS1	Serine/threonine-protein phosphatase PGAM5, mitochondrial OS=Homo sapiens GN=PGAM5 PE=1 SV=2	0	10.301	16	4	4	4	1	289	32	9.68	4
FALSE	High	P18077	60S ribosomal protein L35a OS=Homo sapiens GN=RPL35A PE=1 SV=2	0	10.221	29	6	13	6	1	110	12.5	20.58	6
FALSE	High	Q13310	Polyadenylate-binding protein 4 OS=Homo sapiens GN=PABPC4 PE=1 SV=1	0	10.198	6	3	3	2	1	644	70.7	6.56	3
FALSE	High	Q9UQ35	Serine/arginine repetitive matrix protein 2 OS=Homo sapiens GN=SRRM2 PE=1 SV=2	0	10.196	2	4	4	4	1	2752	299.4	7.57	4
FALSE	High	O75533	Splicing factor 3B subunit 1 OS=Homo sapiens GN=SF3B1 PE=1 SV=3	0	9.974	3	3	4	3	1	1304	145.7	9.31	3
FALSE	High	P29692	Elongation factor 1-delta OS=Homo sapiens GN=EEF1D PE=1 SV=5	0	9.845	19	4	4	4	1	281	31.1	3.52	4
FALSE	High	Q9NQT4	Exosome complex component RRP46 OS=Homo sapiens GN=EXOSC5 PE=1 SV=1	0	9.42	10	2	3	2	1	235	25.2	5.69	2
FALSE	High	Q7L014	Probable ATP-dependent RNA helicase DDX46 OS=Homo sapiens GN=DDX46 PE=1 SV=2	0	9.353	4	3	3	3	1	1031	117.3	7.49	3
FALSE	High	P53007	Tricarboxylate transport protein, mitochondrial OS=Homo sapiens GN=SLC25A1 PE=1 SV=2	0	9.322	13	4	4	4	1	311	34	6.54	4
FALSE	High	P45880	Voltage-dependent anion-selective channel protein 2 OS=Homo sapiens GN=VDAC2 PE=1 SV=2	0	9.287	10	2	2	2	1	294	31.5	5.31	2
FALSE	High	Q9NVI7	ATPase family AAA domain-containing protein 3A OS=Homo sapiens GN=ATAD3A PE=1 SV=2	0	9.284	9	5	6	5	1	634	71.3	10.76	5
FALSE	High	Q01844	RNA-binding protein EWS OS=Homo sapiens GN=EWSR1 PE=1 SV=1	0	9.215	9	3	4	3	1	656	68.4	7.66	3
FALSE	High	P25789	Proteasome subunit alpha type-4 OS=Homo sapiens GN=PSMA4 PE=1 SV=1	0	9.087	18	4	4	4	1	261	29.5	8.47	4
FALSE	High	P48047	ATP synthase subunit O, mitochondrial OS=Homo sapiens GN=ATP5O PE=1 SV=1	0	9.034	15	2	3	2	1	213	23.3	9.45	2
FALSE	High	P04844	Dolichyl-diphosphooligosaccharide--protein glycosyltransferase subunit 2 OS=Homo sapiens GN=RPN2 PE=1 SV=3	0	9.016	9	2	2	2	1	631	69.2	6.64	2
FALSE	High	Q15287	RNA-binding protein with serine-rich domain 1 OS=Homo sapiens GN=RNPS1 PE=1 SV=1	0	8.713	14	2	3	2	1	305	34.2	9.74	2
FALSE	High	Q01081	Splicing factor U2AF 35 kDa subunit OS=Homo sapiens GN=U2AF1 PE=1 SV=3	0	8.685	6	1	3	1	1	240	27.9	8.06	1
FALSE	High	P84103	Serine/arginine-rich splicing factor 3 OS=Homo sapiens GN=SRSF3 PE=1 SV=1	0	8.684	18	2	5	2	1	164	19.3	12.54	2
FALSE	High	P62136	Serine/threonine-protein phosphatase PP1-alpha catalytic subunit OS=Homo sapiens GN=PPP1CA PE=1 SV=1	0	8.62	14	3	3	3	1	330	37.5	5.69	3
FALSE	High	Q02978	Mitochondrial 2-oxoglutarate/malate carrier protein OS=Homo sapiens GN=SLC25A11 PE=1 SV=3	0	8.326	8	2	2	2	1	314	34	4.26	2
FALSE	High	Q9NX58	Cell growth-regulating nucleolar protein OS=Homo sapiens GN=LYAR PE=1 SV=2	0	8.263	7	2	3	2	1	379	43.6	9.89	2
FALSE	High	P09211	Glutathione S-transferase P OS=Homo sapiens GN=GSTP1 PE=1 SV=2	0	8.245	12	2	2	2	1	210	23.3	3.51	2
FALSE	High	Q8WVK2	U4/U6.U5 small nuclear ribonucleoprotein 27 kDa protein OS=Homo sapiens GN=SNRNP27 PE=1 SV=1	0	8.229	17	2	2	2	1	155	18.8	5.87	2
FALSE	High	Q01130	Serine/arginine-rich splicing factor 2 OS=Homo sapiens GN=SRSF2 PE=1 SV=4	0	8.195	11	2	3	2	1	221	25.5	9.25	2
FALSE	High	Q14137	Ribosome biogenesis protein BOP1 OS=Homo sapiens GN=BOP1 PE=1 SV=2	0	8.163	5	2	4	2	1	746	83.6	5.52	2
FALSE	High	Q9Y295	Developmentally-regulated GTP-binding protein 1 OS=Homo sapiens GN=DRG1 PE=1 SV=1	0	8.044	10	3	3	3	1	367	40.5	5.86	3
FALSE	High	O43175	D-3-phosphoglycerate dehydrogenase OS=Homo sapiens GN=PHGDH PE=1 SV=4	0	7.971	6	3	3	3	1	533	56.6	7.11	3
FALSE	High	P02768	Serum albumin OS=Homo sapiens GN=ALB PE=1 SV=2	0	7.864	4	2	4	2	1	609	69.3	7.66	2
FALSE	High	P10599	Thioredoxin OS=Homo sapiens GN=TXN PE=1 SV=3	0	7.833	11	1	2	1	1	105	11.7	5.77	1
FALSE	High	P61204	ADP-ribosylation factor 3 OS=Homo sapiens GN=ARF3 PE=1 SV=2	0	7.818	17	2	2	2	1	181	20.6	5.54	2
FALSE	High	P55769	NHP2-like protein 1 OS=Homo sapiens GN=SNU13 PE=1 SV=3	0	7.725	22	2	2	2	1	128	14.2	6.27	2
FALSE	High	P50991	T-complex protein 1 subunit delta OS=Homo sapiens GN=CCT4 PE=1 SV=4	0	7.67	6	3	3	3	1	539	57.9	4.93	3
FALSE	High	O00264	Membrane-associated progesterone receptor component 1 OS=Homo sapiens GN=PGRMC1 PE=1 SV=3	0	7.576	8	1	2	1	1	195	21.7	6.12	1
FALSE	High	Q5RKV6	Exosome complex component MTR3 OS=Homo sapiens GN=EXOSC6 PE=1 SV=1	0	7.541	13	3	3	3	1	272	28.2	6.98	3
FALSE	High	Q9BRJ6	Uncharacterized protein C7orf50 OS=Homo sapiens GN=C7orf50 PE=1 SV=1	0	7.532	13	3	4	3	1	194	22.1	8.24	3
FALSE	High	P08758	Annexin A5 OS=Homo sapiens GN=ANXA5 PE=1 SV=2	0	7.504	6	2	3	2	1	320	35.9	7.37	2
FALSE	High	Q13838	Spliceosome RNA helicase DDX39B OS=Homo sapiens GN=DDX39B PE=1 SV=1	0	7.481	7	2	3	2	1	428	49	4.05	2
FALSE	High	P27816	Microtubule-associated protein 4 OS=Homo sapiens GN=MAP4 PE=1 SV=3	0	7.448	3	2	4	2	1	1152	120.9	7.63	2
FALSE	High	P30101	Protein disulfide-isomerase A3 OS=Homo sapiens GN=PDIA3 PE=1 SV=4	0	7.434	4	2	2	2	1	505	56.7	4.96	2
FALSE	High	Q9NPD3	Exosome complex component RRP41 OS=Homo sapiens GN=EXOSC4 PE=1 SV=3	0	7.299	13	2	2	2	1	245	26.4	5.13	2
FALSE	High	Q9Y3F4	Serine-threonine kinase receptor-associated protein OS=Homo sapiens GN=STRAP PE=1 SV=1	0	7.284	11	3	3	3	1	350	38.4	2.61	3
FALSE	High	P27824	Calnexin OS=Homo sapiens GN=CANX PE=1 SV=2	0	7.258	8	3	5	3	1	592	67.5	10.1	3
FALSE	High	O60814	Histone H2B type 1-K OS=Homo sapiens GN=HIST1H2BK PE=1 SV=3	0	7.257	15	3	9	2	1	126	13.9	12.13	3
FALSE	High	P23588	Eukaryotic translation initiation factor 4B OS=Homo sapiens GN=EIF4B PE=1 SV=2	0	7.209	4	2	3	2	1	611	69.1	5.22	2
FALSE	High	Q13868	Exosome complex component RRP4 OS=Homo sapiens GN=EXOSC2 PE=1 SV=2	0	7.157	8	2	2	2	1	293	32.8	4.45	2
FALSE	High	P11387	DNA topoisomerase 1 OS=Homo sapiens GN=TOP1 PE=1 SV=2	0	7.087	5	4	4	4	1	765	90.7	8.44	4
FALSE	High	Q9Y5J1	U3 small nucleolar RNA-associated protein 18 homolog OS=Homo sapiens GN=UTP18 PE=1 SV=3	0	7.085	7	3	3	3	1	556	62	5.07	3
FALSE	High	Q8N9T8	Protein KRI1 homolog OS=Homo sapiens GN=KRI1 PE=1 SV=3	0	7.038	3	2	3	2	1	703	82.5	6.69	2
FALSE	High	Q8IWX8	Calcium homeostasis endoplasmic reticulum protein OS=Homo sapiens GN=CHERP PE=1 SV=3	0	7.001	5	3	3	3	1	916	103.6	1.82	3
FALSE	High	O95232	Luc7-like protein 3 OS=Homo sapiens GN=LUC7L3 PE=1 SV=2	0	7	3	1	1	1	1	432	51.4	4.27	1
FALSE	High	P32119	Peroxiredoxin-2 OS=Homo sapiens GN=PRDX2 PE=1 SV=5	0	6.989	19	3	5	2	1	198	21.9	11.99	3
FALSE	High	Q5JTH9	RRP12-like protein OS=Homo sapiens GN=RRP12 PE=1 SV=2	0	6.986	2	2	2	2	1	1297	143.6	4.94	2
FALSE	High	P38159	RNA-binding motif protein, X chromosome OS=Homo sapiens GN=RBMX PE=1 SV=3	0	6.945	9	3	3	3	1	391	42.3	4.64	3
FALSE	High	P49327	Fatty acid synthase OS=Homo sapiens GN=FASN PE=1 SV=3	0	6.895	2	3	3	3	1	2511	273.3	6.2	3
FALSE	High	Q8NC51	Plasminogen activator inhibitor 1 RNA-binding protein OS=Homo sapiens GN=SERBP1 PE=1 SV=2	0	6.843	8	3	3	3	1	408	44.9	3.63	3
FALSE	High	P78371	T-complex protein 1 subunit beta OS=Homo sapiens GN=CCT2 PE=1 SV=4	0	6.738	8	4	4	4	1	535	57.5	4.82	4
FALSE	High	Q9UHX1	Poly(U)-binding-splicing factor PUF60 OS=Homo sapiens GN=PUF60 PE=1 SV=1	0	6.624	6	3	3	3	1	559	59.8	4.4	3
FALSE	High	Q15029	116 kDa U5 small nuclear ribonucleoprotein component OS=Homo sapiens GN=EFTUD2 PE=1 SV=1	0	6.6	4	4	4	4	1	972	109.4	3.78	4
FALSE	High	E9PRG8	Uncharacterized protein C11orf98 OS=Homo sapiens GN=C11orf98 PE=4 SV=1	0	6.447	12	2	2	2	1	122	13.8	5.45	2
FALSE	High	P31689	DnaJ homolog subfamily A member 1 OS=Homo sapiens GN=DNAJA1 PE=1 SV=2	0	6.429	6	2	3	2	1	397	44.8	6.78	2
FALSE	High	P49756	RNA-binding protein 25 OS=Homo sapiens GN=RBM25 PE=1 SV=3	0	6.347	4	3	3	3	1	843	100.1	4.89	3
FALSE	High	P13010	X-ray repair cross-complementing protein 5 OS=Homo sapiens GN=XRCC5 PE=1 SV=3	0	6.309	4	3	4	3	1	732	82.7	3.61	3
FALSE	High	Q9NYF8	Bcl-2-associated transcription factor 1 OS=Homo sapiens GN=BCLAF1 PE=1 SV=2	0	6.284	3	2	3	2	1	920	106.1	2.43	2
FALSE	High	P12277	Creatine kinase B-type OS=Homo sapiens GN=CKB PE=1 SV=1	0	6.262	9	2	4	2	1	381	42.6	10.06	2
FALSE	High	P07237	Protein disulfide-isomerase OS=Homo sapiens GN=P4HB PE=1 SV=3	0	6.256	5	2	3	2	1	508	57.1	5.25	2
FALSE	High	Q9Y5B9	FACT complex subunit SPT16 OS=Homo sapiens GN=SUPT16H PE=1 SV=1	0	6.239	4	3	3	3	1	1047	119.8	6.87	3
FALSE	High	Q96EY4	Translation machinery-associated protein 16 OS=Homo sapiens GN=TMA16 PE=1 SV=2	0	6.202	7	1	1	1	1	203	23.8	3.17	1
FALSE	High	Q53H12	Acylglycerol kinase, mitochondrial OS=Homo sapiens GN=AGK PE=1 SV=2	0	6.201	6	1	1	1	1	422	47.1	2.82	1
FALSE	High	Q13242	Serine/arginine-rich splicing factor 9 OS=Homo sapiens GN=SRSF9 PE=1 SV=1	0	6.135	13	3	7	2	1	221	25.5	14.44	3
FALSE	High	P35268	60S ribosomal protein L22 OS=Homo sapiens GN=RPL22 PE=1 SV=2	0	6.121	17	3	7	3	1	128	14.8	8.58	3
FALSE	High	Q96EY1	DnaJ homolog subfamily A member 3, mitochondrial OS=Homo sapiens GN=DNAJA3 PE=1 SV=2	0	6.107	5	1	1	1	1	480	52.5	4.17	1
FALSE	High	P42285	Superkiller viralicidic activity 2-like 2 OS=Homo sapiens GN=SKIV2L2 PE=1 SV=3	0	6.092	3	3	3	3	1	1042	117.7	3.67	3
FALSE	High	Q99575	Ribonucleases P/MRP protein subunit POP1 OS=Homo sapiens GN=POP1 PE=1 SV=2	0	6.09	4	3	3	3	1	1024	114.6	0	3
FALSE	High	P63167	Dynein light chain 1, cytoplasmic OS=Homo sapiens GN=DYNLL1 PE=1 SV=1	0	5.986	12	1	3	1	1	89	10.4	6.83	1
FALSE	High	O75475	PC4 and SFRS1-interacting protein OS=Homo sapiens GN=PSIP1 PE=1 SV=1	0	5.977	3	1	1	1	1	530	60.1	3.97	1
FALSE	High	Q9UHV9	Prefoldin subunit 2 OS=Homo sapiens GN=PFDN2 PE=1 SV=1	0	5.942	17	2	2	2	1	154	16.6	4.49	2
FALSE	High	Q14974	Importin subunit beta-1 OS=Homo sapiens GN=KPNB1 PE=1 SV=2	0	5.938	3	2	2	2	1	876	97.1	5.76	2
FALSE	High	Q14103	Heterogeneous nuclear ribonucleoprotein D0 OS=Homo sapiens GN=HNRNPD PE=1 SV=1	0	5.92	10	3	3	3	1	355	38.4	6.18	3
FALSE	High	Q14152	Eukaryotic translation initiation factor 3 subunit A OS=Homo sapiens GN=EIF3A PE=1 SV=1	0	5.915	2	3	3	3	1	1382	166.5	3.8	3
FALSE	High	B5ME19	Eukaryotic translation initiation factor 3 subunit C-like protein OS=Homo sapiens GN=EIF3CL PE=3 SV=1	0	5.841	3	2	2	2	1	914	105.4	4.26	2
FALSE	High	P62937	Peptidyl-prolyl cis-trans isomerase A OS=Homo sapiens GN=PPIA PE=1 SV=2	0	5.824	15	2	2	2	1	165	18	2.82	2
FALSE	High	Q8IY81	pre-rRNA processing protein FTSJ3 OS=Homo sapiens GN=FTSJ3 PE=1 SV=2	0	5.77	4	3	3	3	1	847	96.5	4.54	3
FALSE	High	O00541	Pescadillo homolog OS=Homo sapiens GN=PES1 PE=1 SV=1	0	5.753	5	3	4	3	1	588	68	6.94	3
FALSE	High	P62269	40S ribosomal protein S18 OS=Homo sapiens GN=RPS18 PE=1 SV=3	0	5.751	18	3	5	3	1	152	17.7	10.06	3
FALSE	High	O95881	Thioredoxin domain-containing protein 12 OS=Homo sapiens GN=TXNDC12 PE=1 SV=1	0	5.707	14	2	5	2	1	172	19.2	3.06	2
FALSE	High	Q05519	Serine/arginine-rich splicing factor 11 OS=Homo sapiens GN=SRSF11 PE=1 SV=1	0	5.582	5	2	4	2	1	484	53.5	5.13	2
FALSE	High	Q8IUF8	Bifunctional lysine-specific demethylase and histidyl-hydroxylase MINA OS=Homo sapiens GN=MINA PE=1 SV=1	0	5.56	5	2	2	2	1	465	52.8	4.95	2
FALSE	High	O43660	Pleiotropic regulator 1 OS=Homo sapiens GN=PLRG1 PE=1 SV=1	0	5.489	3	2	3	2	1	514	57.2	2.91	2
FALSE	High	P62318	Small nuclear ribonucleoprotein Sm D3 OS=Homo sapiens GN=SNRPD3 PE=1 SV=1	0	5.474	15	2	3	2	1	126	13.9	7.22	2
FALSE	High	P62891	60S ribosomal protein L39 OS=Homo sapiens GN=RPL39 PE=1 SV=2	0	5.463	24	2	7	2	1	51	6.4	18.81	2
FALSE	High	Q15459	Splicing factor 3A subunit 1 OS=Homo sapiens GN=SF3A1 PE=1 SV=1	0	5.433	4	2	3	2	1	793	88.8	2.42	2
FALSE	High	O15042	U2 snRNP-associated SURP motif-containing protein OS=Homo sapiens GN=U2SURP PE=1 SV=2	0	5.344	4	3	3	3	1	1029	118.2	2.23	3
FALSE	High	O75122	CLIP-associating protein 2 OS=Homo sapiens GN=CLASP2 PE=1 SV=2	0	5.319	1	1	1	1	1	1294	141	3.5	1
FALSE	High	P49207	60S ribosomal protein L34 OS=Homo sapiens GN=RPL34 PE=1 SV=3	0	5.266	14	3	10	3	1	117	13.3	20.43	3
FALSE	High	P68431	Histone H3.1 OS=Homo sapiens GN=HIST1H3A PE=1 SV=2	0	5.241	12	2	6	2	1	136	15.4	14.37	2
FALSE	High	P46779	60S ribosomal protein L28 OS=Homo sapiens GN=RPL28 PE=1 SV=3	0	5.236	12	3	9	3	1	137	15.7	17.04	3
FALSE	High	P60228	Eukaryotic translation initiation factor 3 subunit E OS=Homo sapiens GN=EIF3E PE=1 SV=1	0	5.173	6	3	3	3	1	445	52.2	3.91	3
FALSE	High	P31930	Cytochrome b-c1 complex subunit 1, mitochondrial OS=Homo sapiens GN=UQCRC1 PE=1 SV=3	0	5.139	6	2	2	2	1	480	52.6	4.89	2
FALSE	High	Q8NHQ9	ATP-dependent RNA helicase DDX55 OS=Homo sapiens GN=DDX55 PE=1 SV=3	0	5.06	4	2	2	2	1	600	68.5	4.66	2
FALSE	High	P06702	Protein S100-A9 OS=Homo sapiens GN=S100A9 PE=1 SV=1	0	5.013	13	1	1	1	1	114	13.2	2.75	1
FALSE	High	Q9H0D6	5'-3' exoribonuclease 2 OS=Homo sapiens GN=XRN2 PE=1 SV=1	0	4.946	3	2	2	2	1	950	108.5	4.64	2
FALSE	High	P55036	26S proteasome non-ATPase regulatory subunit 4 OS=Homo sapiens GN=PSMD4 PE=1 SV=1	0	4.944	7	2	2	2	1	377	40.7	4.93	2
FALSE	High	Q13148	TAR DNA-binding protein 43 OS=Homo sapiens GN=TARDBP PE=1 SV=1	0	4.917	4	1	1	1	1	414	44.7	3.11	1
FALSE	High	P09234	U1 small nuclear ribonucleoprotein C OS=Homo sapiens GN=SNRPC PE=1 SV=1	0	4.915	11	1	1	1	1	159	17.4	2.88	1
FALSE	High	P02746	Complement C1q subcomponent subunit B OS=Homo sapiens GN=C1QB PE=1 SV=3	0	4.891	6	1	1	1	1	253	26.7	2.4	1
FALSE	High	P07355	Annexin A2 OS=Homo sapiens GN=ANXA2 PE=1 SV=2	0	4.876	8	2	2	2	1	339	38.6	2.33	2
FALSE	High	Q9H7E9	UPF0488 protein C8orf33 OS=Homo sapiens GN=C8orf33 PE=1 SV=1	0	4.864	9	2	2	2	1	229	25	4.43	2
FALSE	High	Q9UJV9	Probable ATP-dependent RNA helicase DDX41 OS=Homo sapiens GN=DDX41 PE=1 SV=2	0	4.86	4	2	2	2	1	622	69.8	4.53	2
FALSE	High	P83881	60S ribosomal protein L36a OS=Homo sapiens GN=RPL36A PE=1 SV=2	0	4.859	22	2	3	2	1	106	12.4	6.75	2
FALSE	High	Q5SWX8	Protein odr-4 homolog OS=Homo sapiens GN=ODR4 PE=1 SV=1	0	4.763	3	1	2	1	1	454	51.1	2.56	1
FALSE	High	Q9UQ80	Proliferation-associated protein 2G4 OS=Homo sapiens GN=PA2G4 PE=1 SV=3	0	4.702	15	4	4	4	1	394	43.8	4.62	4
FALSE	High	O75534	Cold shock domain-containing protein E1 OS=Homo sapiens GN=CSDE1 PE=1 SV=2	0	4.7	3	2	2	2	1	798	88.8	2.67	2
FALSE	High	Q9H4H8	Protein FAM83D OS=Homo sapiens GN=FAM83D PE=1 SV=3	0	4.661	4	2	2	2	1	585	64.4	0	2
FALSE	High	Q9NQ92	Coordinator of PRMT5 and differentiation stimulator OS=Homo sapiens GN=COPRS PE=1 SV=3	0	4.6	14	1	1	1	1	184	20.1	4.38	1
FALSE	High	Q9NNW5	WD repeat-containing protein 6 OS=Homo sapiens GN=WDR6 PE=1 SV=1	0	4.593	3	3	3	3	1	1121	121.6	2.2	3
FALSE	High	Q96DI7	U5 small nuclear ribonucleoprotein 40 kDa protein OS=Homo sapiens GN=SNRNP40 PE=1 SV=1	0	4.569	3	1	2	1	1	357	39.3	2.3	1
FALSE	High	P04406	Glyceraldehyde-3-phosphate dehydrogenase OS=Homo sapiens GN=GAPDH PE=1 SV=3	0	4.513	9	2	2	2	1	335	36	5.27	2
FALSE	High	P07305	Histone H1.0 OS=Homo sapiens GN=H1F0 PE=1 SV=3	0	4.504	11	2	2	2	1	194	20.9	4.69	2
FALSE	High	Q07021	Complement component 1 Q subcomponent-binding protein, mitochondrial OS=Homo sapiens GN=C1QBP PE=1 SV=1	0	4.476	5	1	1	1	1	282	31.3	2.51	1
FALSE	High	Q96I25	Splicing factor 45 OS=Homo sapiens GN=RBM17 PE=1 SV=1	0	4.446	4	2	2	2	1	401	44.9	3.63	2
FALSE	High	P24534	Elongation factor 1-beta OS=Homo sapiens GN=EEF1B2 PE=1 SV=3	0	4.431	10	2	3	2	1	225	24.7	6.6	2
FALSE	High	P22061	Protein-L-isoaspartate(D-aspartate) O-methyltransferase OS=Homo sapiens GN=PCMT1 PE=1 SV=4	0	4.415	11	2	3	2	1	227	24.6	4.53	2
FALSE	High	Q8N5Z5	BTB/POZ domain-containing protein KCTD17 OS=Homo sapiens GN=KCTD17 PE=1 SV=3	0	4.38	4	1	1	1	1	321	35.6	3.58	1
FALSE	High	P01859	Ig gamma-2 chain C region OS=Homo sapiens GN=IGHG2 PE=1 SV=2	0	4.334	11	2	4	2	1	326	35.9	4.26	2
FALSE	High	Q12874	Splicing factor 3A subunit 3 OS=Homo sapiens GN=SF3A3 PE=1 SV=1	0	4.319	8	3	3	3	1	501	58.8	2.07	3
FALSE	High	O00139	Kinesin-like protein KIF2A OS=Homo sapiens GN=KIF2A PE=1 SV=3	0	4.289	4	3	4	3	1	706	79.9	2.39	3
FALSE	High	O60884	DnaJ homolog subfamily A member 2 OS=Homo sapiens GN=DNAJA2 PE=1 SV=1	0	4.197	5	2	2	2	1	412	45.7	2.11	2
FALSE	High	P63220	40S ribosomal protein S21 OS=Homo sapiens GN=RPS21 PE=1 SV=1	0	4.187	33	2	2	2	1	83	9.1	2.05	2
FALSE	High	Q15717	ELAV-like protein 1 OS=Homo sapiens GN=ELAVL1 PE=1 SV=2	0	4.167	4	1	1	1	1	326	36.1	2.74	1
FALSE	High	Q9GZR7	ATP-dependent RNA helicase DDX24 OS=Homo sapiens GN=DDX24 PE=1 SV=1	0	4.14	2	2	3	2	1	859	96.3	2.1	2
FALSE	High	O43684	Mitotic checkpoint protein BUB3 OS=Homo sapiens GN=BUB3 PE=1 SV=1	0	4.119	6	2	2	2	1	328	37.1	4.03	2
FALSE	High	P22695	Cytochrome b-c1 complex subunit 2, mitochondrial OS=Homo sapiens GN=UQCRC2 PE=1 SV=3	0	4.107	5	1	1	1	1	453	48.4	2.92	1
FALSE	High	P01009	Alpha-1-antitrypsin OS=Homo sapiens GN=SERPINA1 PE=1 SV=3	0	4.08	4	1	1	1	1	418	46.7	4.17	1
FALSE	High	P49368	T-complex protein 1 subunit gamma OS=Homo sapiens GN=CCT3 PE=1 SV=4	0	4.059	5	2	2	2	1	545	60.5	2.22	2
FALSE	High	Q9NTJ3	Structural maintenance of chromosomes protein 4 OS=Homo sapiens GN=SMC4 PE=1 SV=2	0	3.97	1	1	1	1	1	1288	147.1	2.22	1
FALSE	High	P12956	X-ray repair cross-complementing protein 6 OS=Homo sapiens GN=XRCC6 PE=1 SV=2	0	3.933	2	1	1	1	1	609	69.8	2.3	1
FALSE	High	Q9Y4W2	Ribosomal biogenesis protein LAS1L OS=Homo sapiens GN=LAS1L PE=1 SV=2	0	3.903	2	2	2	2	1	734	83	0	2
FALSE	High	P42167	Lamina-associated polypeptide 2, isoforms beta/gamma OS=Homo sapiens GN=TMPO PE=1 SV=2	0	3.899	4	1	1	1	1	454	50.6	3.17	1
FALSE	High	Q07065	Cytoskeleton-associated protein 4 OS=Homo sapiens GN=CKAP4 PE=1 SV=2	0	3.896	3	1	1	1	1	602	66	2.79	1
FALSE	High	P84090	Enhancer of rudimentary homolog OS=Homo sapiens GN=ERH PE=1 SV=1	0	3.895	14	2	3	2	1	104	12.3	4.91	2
FALSE	High	P48651	Phosphatidylserine synthase 1 OS=Homo sapiens GN=PTDSS1 PE=1 SV=1	0	3.88	3	1	1	1	1	473	55.5	2.77	1
FALSE	High	P27797	Calreticulin OS=Homo sapiens GN=CALR PE=1 SV=1	0	3.87	5	2	2	2	1	417	48.1	4.41	2
FALSE	High	P54709	Sodium/potassium-transporting ATPase subunit beta-3 OS=Homo sapiens GN=ATP1B3 PE=1 SV=1	0	3.864	10	2	3	2	1	279	31.5	3.96	2
FALSE	High	P04181	Ornithine aminotransferase, mitochondrial OS=Homo sapiens GN=OAT PE=1 SV=1	0	3.863	3	1	1	1	1	439	48.5	2.38	1
FALSE	High	Q14839	Chromodomain-helicase-DNA-binding protein 4 OS=Homo sapiens GN=CHD4 PE=1 SV=2	0	3.861	1	1	1	1	1	1912	217.9	2.84	1
FALSE	High	Q9NW13	RNA-binding protein 28 OS=Homo sapiens GN=RBM28 PE=1 SV=3	0	3.852	2	2	2	2	1	759	85.7	3.42	2
FALSE	High	P06899	Histone H2B type 1-J OS=Homo sapiens GN=HIST1H2BJ PE=1 SV=3	0	3.844	15	2	4	1	1	126	13.9	4.2	2
FALSE	High	Q9NZ01	Very-long-chain enoyl-CoA reductase OS=Homo sapiens GN=TECR PE=1 SV=1	0	3.833	3	1	2	1	1	308	36	2.03	1
FALSE	High	O00411	DNA-directed RNA polymerase, mitochondrial OS=Homo sapiens GN=POLRMT PE=1 SV=2	0	3.779	2	2	2	2	1	1230	138.5	1.98	2
FALSE	High	P52294	Importin subunit alpha-5 OS=Homo sapiens GN=KPNA1 PE=1 SV=3	0	3.764	2	1	1	1	1	538	60.2	2.49	1
FALSE	High	Q96GD4	Aurora kinase B OS=Homo sapiens GN=AURKB PE=1 SV=3	0	3.746	4	1	1	1	1	344	39.3	2.12	1
FALSE	High	Q13610	Periodic tryptophan protein 1 homolog OS=Homo sapiens GN=PWP1 PE=1 SV=1	0	3.698	3	1	2	1	1	501	55.8	2.79	1
FALSE	High	Q9Y4P3	Transducin beta-like protein 2 OS=Homo sapiens GN=TBL2 PE=1 SV=1	0	3.686	4	2	2	2	1	447	49.8	3.98	2
FALSE	High	Q8NI27	THO complex subunit 2 OS=Homo sapiens GN=THOC2 PE=1 SV=2	0	3.637	1	2	2	2	1	1593	182.7	1.9	2
FALSE	High	Q13435	Splicing factor 3B subunit 2 OS=Homo sapiens GN=SF3B2 PE=1 SV=2	0	3.612	3	2	3	2	1	895	100.2	6.84	2
FALSE	High	P49458	Signal recognition particle 9 kDa protein OS=Homo sapiens GN=SRP9 PE=1 SV=2	0	3.591	13	1	1	1	1	86	10.1	2.91	1
FALSE	High	Q9P2R3	Rabankyrin-5 OS=Homo sapiens GN=ANKFY1 PE=1 SV=2	0	3.571	2	2	2	2	1	1169	128.3	3.9	2
FALSE	High	E9PAV3	Nascent polypeptide-associated complex subunit alpha, muscle-specific form OS=Homo sapiens GN=NACA PE=1 SV=1	0	3.518	1	1	1	1	1	2078	205.3	2.29	1
FALSE	High	Q8IWS0	PHD finger protein 6 OS=Homo sapiens GN=PHF6 PE=1 SV=1	0	3.485	7	2	2	2	1	365	41.3	1.67	2
FALSE	High	O95793	Double-stranded RNA-binding protein Staufen homolog 1 OS=Homo sapiens GN=STAU1 PE=1 SV=2	0.002	3.454	5	2	2	2	1	577	63.1	0	2
FALSE	High	Q9UM00	Transmembrane and coiled-coil domain-containing protein 1 OS=Homo sapiens GN=TMCO1 PE=1 SV=1	0.002	3.45	8	1	1	1	1	188	21.2	2.81	1
FALSE	High	Q9Y3C1	Nucleolar protein 16 OS=Homo sapiens GN=NOP16 PE=1 SV=2	0.002	3.448	10	1	1	1	1	178	21.2	3.05	1
FALSE	High	Q99873	Protein arginine N-methyltransferase 1 OS=Homo sapiens GN=PRMT1 PE=1 SV=2	0.002	3.439	3	1	1	1	1	361	41.5	2.22	1
FALSE	High	P67870	Casein kinase II subunit beta OS=Homo sapiens GN=CSNK2B PE=1 SV=1	0.002	3.429	5	1	1	1	1	215	24.9	2.53	1
FALSE	High	Q15024	Exosome complex component RRP42 OS=Homo sapiens GN=EXOSC7 PE=1 SV=3	0.002	3.41	4	1	1	1	1	291	31.8	0	1
FALSE	High	P51571	Translocon-associated protein subunit delta OS=Homo sapiens GN=SSR4 PE=1 SV=1	0.002	3.365	8	1	1	1	1	173	19	1.96	1
FALSE	High	Q5D862	Filaggrin-2 OS=Homo sapiens GN=FLG2 PE=1 SV=1	0.002	3.331	0	1	2	1	1	2391	247.9	4.74	1
FALSE	High	P40938	Replication factor C subunit 3 OS=Homo sapiens GN=RFC3 PE=1 SV=2	0.002	3.32	3	1	1	1	1	356	40.5	0	1
FALSE	High	Q9BU76	Multiple myeloma tumor-associated protein 2 OS=Homo sapiens GN=MMTAG2 PE=1 SV=1	0.002	3.317	4	1	1	1	1	263	29.4	2.18	1
FALSE	High	P27708	CAD protein OS=Homo sapiens GN=CAD PE=1 SV=3	0.002	3.307	1	2	2	2	1	2225	242.8	1.7	2
FALSE	High	P35222	Catenin beta-1 OS=Homo sapiens GN=CTNNB1 PE=1 SV=1	0.002	3.276	1	1	1	1	1	781	85.4	1.99	1
FALSE	High	O14654	Insulin receptor substrate 4 OS=Homo sapiens GN=IRS4 PE=1 SV=1	0.002	3.274	1	1	1	1	1	1257	133.7	2.17	1
FALSE	High	Q8IZL8	Proline-, glutamic acid- and leucine-rich protein 1 OS=Homo sapiens GN=PELP1 PE=1 SV=2	0.002	3.269	2	2	2	2	1	1130	119.6	1.78	2
FALSE	High	P50990	T-complex protein 1 subunit theta OS=Homo sapiens GN=CCT8 PE=1 SV=4	0.002	3.191	2	1	1	1	1	548	59.6	2.68	1
FALSE	High	Q03393	6-pyruvoyl tetrahydrobiopterin synthase OS=Homo sapiens GN=PTS PE=1 SV=1	0.002	3.165	12	2	2	2	1	145	16.4	1.91	2
FALSE	High	Q13123	Protein Red OS=Homo sapiens GN=IK PE=1 SV=3	0.002	3.137	3	2	2	2	1	557	65.6	2.14	2
FALSE	High	Q15181	Inorganic pyrophosphatase OS=Homo sapiens GN=PPA1 PE=1 SV=2	0.002	3.136	6	2	2	2	1	289	32.6	1.72	2
FALSE	High	O60832	H/ACA ribonucleoprotein complex subunit 4 OS=Homo sapiens GN=DKC1 PE=1 SV=3	0.002	3.132	7	2	2	2	1	514	57.6	1.83	2
FALSE	High	P22314	Ubiquitin-like modifier-activating enzyme 1 OS=Homo sapiens GN=UBA1 PE=1 SV=3	0.002	3.113	1	1	1	1	1	1058	117.8	2.42	1
FALSE	High	P22102	Trifunctional purine biosynthetic protein adenosine-3 OS=Homo sapiens GN=GART PE=1 SV=1	0.002	3.102	2	2	2	2	1	1010	107.7	3.92	2
FALSE	High	P39656	Dolichyl-diphosphooligosaccharide--protein glycosyltransferase 48 kDa subunit OS=Homo sapiens GN=DDOST PE=1 SV=4	0.002	3.073	4	2	2	2	1	456	50.8	1.8	2
FALSE	High	Q9HAN9	Nicotinamide/nicotinic acid mononucleotide adenylyltransferase 1 OS=Homo sapiens GN=NMNAT1 PE=1 SV=1	0.002	3.063	8	2	2	2	1	279	31.9	3.75	2
FALSE	High	O15084	Serine/threonine-protein phosphatase 6 regulatory ankyrin repeat subunit A OS=Homo sapiens GN=ANKRD28 PE=1 SV=5	0.002	3.056	3	2	2	2	1	1053	112.9	0	2
FALSE	High	Q9Y221	60S ribosome subunit biogenesis protein NIP7 homolog OS=Homo sapiens GN=NIP7 PE=1 SV=1	0.002	3.055	8	1	1	1	1	180	20.4	2.8	1
FALSE	High	Q8WTT2	Nucleolar complex protein 3 homolog OS=Homo sapiens GN=NOC3L PE=1 SV=1	0.002	3.046	4	2	2	2	1	800	92.5	2.32	2
FALSE	High	Q9UMY1	Nucleolar protein 7 OS=Homo sapiens GN=NOL7 PE=1 SV=2	0.002	3.025	7	1	1	1	1	257	29.4	2.23	1
FALSE	High	P23246	Splicing factor, proline- and glutamine-rich OS=Homo sapiens GN=SFPQ PE=1 SV=2	0.002	3.017	2	1	1	1	1	707	76.1	2.26	1
FALSE	High	P35579	Myosin-9 OS=Homo sapiens GN=MYH9 PE=1 SV=4	0.002	3.016	1	1	1	1	1	1960	226.4	3.4	1
FALSE	High	Q9H7B2	Ribosome production factor 2 homolog OS=Homo sapiens GN=RPF2 PE=1 SV=2	0.002	3.014	6	1	1	1	1	306	35.6	2.89	1
FALSE	High	P37108	Signal recognition particle 14 kDa protein OS=Homo sapiens GN=SRP14 PE=1 SV=2	0.002	3.008	7	1	1	1	1	136	14.6	2.38	1
FALSE	High	Q13895	Bystin OS=Homo sapiens GN=BYSL PE=1 SV=3	0.002	2.972	2	1	1	1	1	437	49.6	2.01	1
FALSE	High	Q96AK3	DNA dC->dU-editing enzyme APOBEC-3D OS=Homo sapiens GN=APOBEC3D PE=1 SV=1	0.002	2.965	3	1	1	1	1	386	46.6	2.29	1
FALSE	High	Q92922	SWI/SNF complex subunit SMARCC1 OS=Homo sapiens GN=SMARCC1 PE=1 SV=3	0.002	2.958	1	1	1	1	1	1105	122.8	2.82	1
FALSE	High	P01615	Ig kappa chain V-II region FR OS=Homo sapiens PE=1 SV=1	0.002	2.933	12	1	2	1	1	113	12.7	3.95	1
FALSE	High	O00178	GTP-binding protein 1 OS=Homo sapiens GN=GTPBP1 PE=1 SV=3	0.002	2.927	1	1	1	1	1	669	72.4	1.95	1
FALSE	High	P14174	Macrophage migration inhibitory factor OS=Homo sapiens GN=MIF PE=1 SV=4	0.002	2.903	8	1	1	1	1	115	12.5	2.43	1
FALSE	High	O43818	U3 small nucleolar RNA-interacting protein 2 OS=Homo sapiens GN=RRP9 PE=1 SV=1	0.002	2.871	4	2	2	2	1	475	51.8	1.65	2
FALSE	High	Q9BRD0	BUD13 homolog OS=Homo sapiens GN=BUD13 PE=1 SV=1	0.002	2.843	3	2	2	2	1	619	70.5	3.78	2
FALSE	High	Q1ED39	Lysine-rich nucleolar protein 1 OS=Homo sapiens GN=KNOP1 PE=1 SV=1	0.002	2.837	3	1	1	1	1	458	51.6	0	1
FALSE	High	Q9Y3T9	Nucleolar complex protein 2 homolog OS=Homo sapiens GN=NOC2L PE=1 SV=4	0.002	2.836	1	1	2	1	1	749	84.9	4.25	1
FALSE	High	Q6NW34	Uncharacterized protein C3orf17 OS=Homo sapiens GN=C3orf17 PE=1 SV=3	0.002	2.824	2	1	1	1	1	567	64.5	0	1
FALSE	High	Q5SW79	Centrosomal protein of 170 kDa OS=Homo sapiens GN=CEP170 PE=1 SV=1	0.002	2.809	1	1	1	1	1	1584	175.2	1.73	1
FALSE	High	Q9Y3B9	RRP15-like protein OS=Homo sapiens GN=RRP15 PE=1 SV=2	0.002	2.804	4	1	1	1	1	282	31.5	2.03	1
FALSE	High	Q9NY93	Probable ATP-dependent RNA helicase DDX56 OS=Homo sapiens GN=DDX56 PE=1 SV=1	0.002	2.792	3	1	1	1	1	547	61.6	0	1
FALSE	High	Q9NX24	H/ACA ribonucleoprotein complex subunit 2 OS=Homo sapiens GN=NHP2 PE=1 SV=1	0.002	2.785	12	1	1	1	1	153	17.2	2.86	1
FALSE	High	P01861	Ig gamma-4 chain C region OS=Homo sapiens GN=IGHG4 PE=1 SV=1	0.002	2.783	9	1	4	1	1	327	35.9	0	1
FALSE	High	Q13283	Ras GTPase-activating protein-binding protein 1 OS=Homo sapiens GN=G3BP1 PE=1 SV=1	0.002	2.769	2	1	2	1	1	466	52.1	1.68	1
FALSE	High	Q9H5H4	Zinc finger protein 768 OS=Homo sapiens GN=ZNF768 PE=1 SV=2	0.002	2.763	2	1	1	1	1	540	60.2	1.99	1
FALSE	High	P11908	Ribose-phosphate pyrophosphokinase 2 OS=Homo sapiens GN=PRPS2 PE=1 SV=2	0.002	2.745	4	1	1	1	1	318	34.7	2.19	1
FALSE	High	P78527	DNA-dependent protein kinase catalytic subunit OS=Homo sapiens GN=PRKDC PE=1 SV=3	0.002	2.735	1	3	3	3	1	4128	468.8	1.62	3
FALSE	High	Q13813	Spectrin alpha chain, non-erythrocytic 1 OS=Homo sapiens GN=SPTAN1 PE=1 SV=3	0.002	2.725	1	2	2	2	1	2472	284.4	2.1	2
FALSE	High	Q7KZF4	Staphylococcal nuclease domain-containing protein 1 OS=Homo sapiens GN=SND1 PE=1 SV=1	0.002	2.721	2	1	1	1	1	910	101.9	2.38	1
FALSE	High	Q53GS9	U4/U6.U5 tri-snRNP-associated protein 2 OS=Homo sapiens GN=USP39 PE=1 SV=2	0.002	2.719	2	1	1	1	1	565	65.3	1.99	1
FALSE	High	O94915	Protein furry homolog-like OS=Homo sapiens GN=FRYL PE=1 SV=2	0.002	2.682	0	1	1	1	1	3013	339.4	0	1
FALSE	High	Q13523	Serine/threonine-protein kinase PRP4 homolog OS=Homo sapiens GN=PRPF4B PE=1 SV=3	0.002	2.638	1	1	1	1	1	1007	116.9	2.37	1
FALSE	High	Q14690	Protein RRP5 homolog OS=Homo sapiens GN=PDCD11 PE=1 SV=3	0.002	2.585	2	2	2	2	1	1871	208.6	1.71	2
FALSE	High	P21964	Catechol O-methyltransferase OS=Homo sapiens GN=COMT PE=1 SV=2	0.002	2.569	8	1	1	1	1	271	30	2.92	1
FALSE	High	P98175	RNA-binding protein 10 OS=Homo sapiens GN=RBM10 PE=1 SV=3	0.002	2.545	3	2	2	2	1	930	103.5	2.08	2
FALSE	High	Q8NCA5	Protein FAM98A OS=Homo sapiens GN=FAM98A PE=1 SV=1	0.002	2.525	2	1	1	1	1	519	55.4	2.1	1
FALSE	High	O95782	AP-2 complex subunit alpha-1 OS=Homo sapiens GN=AP2A1 PE=1 SV=3	0.002	2.523	1	1	1	1	1	977	107.5	0	1
FALSE	High	Q6RFH5	WD repeat-containing protein 74 OS=Homo sapiens GN=WDR74 PE=1 SV=1	0.002	2.518	5	2	2	2	1	385	42.4	0	2
FALSE	High	P08621	U1 small nuclear ribonucleoprotein 70 kDa OS=Homo sapiens GN=SNRNP70 PE=1 SV=2	0.002	2.513	5	2	2	2	1	437	51.5	2.19	2
FALSE	High	Q16769	Glutaminyl-peptide cyclotransferase OS=Homo sapiens GN=QPCT PE=1 SV=1	0.002	2.503	3	1	1	1	1	361	40.9	2.13	1
FALSE	High	P82650	28S ribosomal protein S22, mitochondrial OS=Homo sapiens GN=MRPS22 PE=1 SV=1	0.002	2.502	4	1	1	1	1	360	41.3	0	1
FALSE	High	Q8WVM0	Dimethyladenosine transferase 1, mitochondrial OS=Homo sapiens GN=TFB1M PE=1 SV=1	0.002	2.488	3	1	1	1	1	346	39.5	1.82	1
FALSE	High	Q8NE71	ATP-binding cassette sub-family F member 1 OS=Homo sapiens GN=ABCF1 PE=1 SV=2	0.002	2.487	1	1	1	1	1	845	95.9	2.46	1
FALSE	High	P41091	Eukaryotic translation initiation factor 2 subunit 3 OS=Homo sapiens GN=EIF2S3 PE=1 SV=3	0.002	2.422	3	1	1	1	1	472	51.1	2.21	1
FALSE	High	Q9NQT5	Exosome complex component RRP40 OS=Homo sapiens GN=EXOSC3 PE=1 SV=3	0.002	2.4	8	2	2	2	1	275	29.6	0	2
FALSE	High	Q01804	OTU domain-containing protein 4 OS=Homo sapiens GN=OTUD4 PE=1 SV=4	0.002	2.397	1	1	1	1	1	1114	124	1.63	1
FALSE	High	P19367	Hexokinase-1 OS=Homo sapiens GN=HK1 PE=1 SV=3	0.002	2.397	1	1	1	1	1	917	102.4	2.6	1
FALSE	High	Q9NRX2	39S ribosomal protein L17, mitochondrial OS=Homo sapiens GN=MRPL17 PE=1 SV=1	0.002	2.377	5	1	2	1	1	175	20	3.72	1
FALSE	High	P00918	Carbonic anhydrase 2 OS=Homo sapiens GN=CA2 PE=1 SV=2	0.002	2.364	3	1	1	1	1	260	29.2	0	1
FALSE	High	Q9UN86	Ras GTPase-activating protein-binding protein 2 OS=Homo sapiens GN=G3BP2 PE=1 SV=2	0.002	2.329	2	1	2	1	1	482	54.1	0	1
FALSE	High	Q6PK04	Coiled-coil domain-containing protein 137 OS=Homo sapiens GN=CCDC137 PE=1 SV=1	0.002	2.282	6	1	1	1	1	289	33.2	2.16	1
FALSE	High	Q9BUJ2	Heterogeneous nuclear ribonucleoprotein U-like protein 1 OS=Homo sapiens GN=HNRNPUL1 PE=1 SV=2	0.002	2.279	2	1	1	1	1	856	95.7	1.97	1
FALSE	High	P22626	Heterogeneous nuclear ribonucleoproteins A2/B1 OS=Homo sapiens GN=HNRNPA2B1 PE=1 SV=2	0.002	2.27	4	1	1	1	1	353	37.4	2.06	1
FALSE	High	Q9BWJ5	Splicing factor 3B subunit 5 OS=Homo sapiens GN=SF3B5 PE=1 SV=1	0.002	2.259	15	1	1	1	1	86	10.1	2.08	1
FALSE	High	P02745	Complement C1q subcomponent subunit A OS=Homo sapiens GN=C1QA PE=1 SV=2	0.002	2.248	4	1	1	1	1	245	26	2.33	1
FALSE	High	Q02880	DNA topoisomerase 2-beta OS=Homo sapiens GN=TOP2B PE=1 SV=3	0.002	2.236	0	1	1	1	1	1626	183.2	2.11	1
FALSE	High	P48735	Isocitrate dehydrogenase [NADP], mitochondrial OS=Homo sapiens GN=IDH2 PE=1 SV=2	0.002	2.228	3	1	1	1	1	452	50.9	2.02	1
FALSE	High	P62316	Small nuclear ribonucleoprotein Sm D2 OS=Homo sapiens GN=SNRPD2 PE=1 SV=1	0.002	2.225	8	1	2	1	1	118	13.5	5.09	1
FALSE	High	Q9BUA3	Uncharacterized protein C11orf84 OS=Homo sapiens GN=C11orf84 PE=1 SV=3	0.002	2.212	2	1	1	1	1	381	41	2.32	1
FALSE	High	Q9BYG3	MKI67 FHA domain-interacting nucleolar phosphoprotein OS=Homo sapiens GN=NIFK PE=1 SV=1	0.002	2.183	5	1	1	1	1	293	34.2	2.12	1
FALSE	High	P51114	Fragile X mental retardation syndrome-related protein 1 OS=Homo sapiens GN=FXR1 PE=1 SV=3	0.002	2.169	3	1	1	1	1	621	69.7	0	1
FALSE	High	P30041	Peroxiredoxin-6 OS=Homo sapiens GN=PRDX6 PE=1 SV=3	0.002	2.167	5	1	1	1	1	224	25	1.69	1
FALSE	High	Q9P2E9	Ribosome-binding protein 1 OS=Homo sapiens GN=RRBP1 PE=1 SV=4	0.002	2.164	1	1	1	1	1	1410	152.4	1.79	1
FALSE	High	O43852	Calumenin OS=Homo sapiens GN=CALU PE=1 SV=2	0.002	2.147	3	1	1	1	1	315	37.1	1.96	1
FALSE	High	Q14739	Lamin-B receptor OS=Homo sapiens GN=LBR PE=1 SV=2	0.002	2.143	1	1	1	1	1	615	70.7	1.78	1
FALSE	High	Q8IX12	Cell division cycle and apoptosis regulator protein 1 OS=Homo sapiens GN=CCAR1 PE=1 SV=2	0.002	2.133	1	1	1	1	1	1150	132.7	1.73	1
FALSE	High	P63241	Eukaryotic translation initiation factor 5A-1 OS=Homo sapiens GN=EIF5A PE=1 SV=2	0.002	2.11	8	1	2	1	1	154	16.8	6.74	1
FALSE	High	Q9UHB9	Signal recognition particle subunit SRP68 OS=Homo sapiens GN=SRP68 PE=1 SV=2	0.002	2.108	1	1	1	1	1	627	70.7	1.67	1
FALSE	High	P06314	Ig kappa chain V-IV region B17 OS=Homo sapiens PE=2 SV=1	0.002	2.107	7	1	2	1	1	134	15	1.83	1
FALSE	High	P21127	Cyclin-dependent kinase 11B OS=Homo sapiens GN=CDK11B PE=1 SV=3	0.002	2.096	1	1	1	1	1	795	92.7	1.77	1
FALSE	High	Q9P0M6	Core histone macro-H2A.2 OS=Homo sapiens GN=H2AFY2 PE=1 SV=3	0.002	2.092	8	1	1	1	1	372	40	3.75	1
FALSE	High	O14980	Exportin-1 OS=Homo sapiens GN=XPO1 PE=1 SV=1	0.002	2.061	1	1	1	1	1	1071	123.3	2.09	1
FALSE	High	Q7L2H7	Eukaryotic translation initiation factor 3 subunit M OS=Homo sapiens GN=EIF3M PE=1 SV=1	0.002	2.058	5	1	1	1	1	374	42.5	0	1
FALSE	High	Q9BVJ6	U3 small nucleolar RNA-associated protein 14 homolog A OS=Homo sapiens GN=UTP14A PE=1 SV=1	0.002	2.05	2	1	1	1	1	771	87.9	1.76	1
FALSE	High	Q9Y2R4	Probable ATP-dependent RNA helicase DDX52 OS=Homo sapiens GN=DDX52 PE=1 SV=3	0.002	2.028	3	1	1	1	1	599	67.5	2.52	1
FALSE	High	Q2TAY7	WD40 repeat-containing protein SMU1 OS=Homo sapiens GN=SMU1 PE=1 SV=2	0.002	2.022	2	1	1	1	1	513	57.5	2.06	1
FALSE	High	P14618	Pyruvate kinase PKM OS=Homo sapiens GN=PKM PE=1 SV=4	0.002	2.02	2	1	2	1	1	531	57.9	4.24	1
FALSE	High	P35249	Replication factor C subunit 4 OS=Homo sapiens GN=RFC4 PE=1 SV=2	0.002	2.001	3	1	1	1	1	363	39.7	2.3	1
FALSE	High	Q13595	Transformer-2 protein homolog alpha OS=Homo sapiens GN=TRA2A PE=1 SV=1	0.002	1.991	3	1	1	1	1	282	32.7	2.19	1
FALSE	High	Q5XKP0	MICOS complex subunit MIC13 OS=Homo sapiens GN=MIC13 PE=1 SV=1	0.002	1.977	10	2	3	2	1	118	13.1	0	2
FALSE	High	O43390	Heterogeneous nuclear ribonucleoprotein R OS=Homo sapiens GN=HNRNPR PE=1 SV=1	0.003	1.953	2	1	1	1	1	633	70.9	0	1
FALSE	High	P09669	Cytochrome c oxidase subunit 6C OS=Homo sapiens GN=COX6C PE=1 SV=2	0.003	1.935	11	1	1	1	1	75	8.8	0	1
FALSE	High	Q14520	Hyaluronan-binding protein 2 OS=Homo sapiens GN=HABP2 PE=1 SV=1	0.003	1.932	2	1	1	1	1	560	62.6	1.66	1
FALSE	High	Q9Y2L1	Exosome complex exonuclease RRP44 OS=Homo sapiens GN=DIS3 PE=1 SV=2	0.003	1.916	1	1	1	1	1	958	108.9	0	1
FALSE	High	Q7RTV0	PHD finger-like domain-containing protein 5A OS=Homo sapiens GN=PHF5A PE=1 SV=1	0.003	1.87	8	1	1	1	1	110	12.4	2.38	1
FALSE	High	O94906	Pre-mRNA-processing factor 6 OS=Homo sapiens GN=PRPF6 PE=1 SV=1	0.003	1.865	1	1	1	1	1	941	106.9	0	1
FALSE	High	P41252	Isoleucine--tRNA ligase, cytoplasmic OS=Homo sapiens GN=IARS PE=1 SV=2	0.003	1.861	1	1	1	1	1	1262	144.4	0	1
FALSE	High	O60762	Dolichol-phosphate mannosyltransferase subunit 1 OS=Homo sapiens GN=DPM1 PE=1 SV=1	0.003	1.85	5	1	1	1	1	260	29.6	0	1
FALSE	High	O75964	ATP synthase subunit g, mitochondrial OS=Homo sapiens GN=ATP5L PE=1 SV=3	0.003	1.85	15	1	1	1	1	103	11.4	1.62	1
FALSE	High	Q9BZI7	Regulator of nonsense transcripts 3B OS=Homo sapiens GN=UPF3B PE=1 SV=1	0.003	1.847	2	1	2	1	1	483	57.7	1.72	1
FALSE	High	P43243	Matrin-3 OS=Homo sapiens GN=MATR3 PE=1 SV=2	0.003	1.841	2	2	3	2	1	847	94.6	0	2
FALSE	High	P14868	Aspartate--tRNA ligase, cytoplasmic OS=Homo sapiens GN=DARS PE=1 SV=2	0.003	1.812	1	1	1	1	1	501	57.1	0	1
FALSE	High	P62258	14-3-3 protein epsilon OS=Homo sapiens GN=YWHAE PE=1 SV=1	0.003	1.797	3	1	1	1	1	255	29.2	2.1	1
FALSE	High	P18754	Regulator of chromosome condensation OS=Homo sapiens GN=RCC1 PE=1 SV=1	0.003	1.778	2	1	2	1	1	421	44.9	2	1
FALSE	High	Q9BXY0	Protein MAK16 homolog OS=Homo sapiens GN=MAK16 PE=1 SV=2	0.003	1.776	4	1	1	1	1	300	35.3	2.06	1
FALSE	High	P04843	Dolichyl-diphosphooligosaccharide--protein glycosyltransferase subunit 1 OS=Homo sapiens GN=RPN1 PE=1 SV=1	0.004	1.762	1	1	2	1	1	607	68.5	2.26	1
FALSE	High	Q96TA2	ATP-dependent zinc metalloprotease YME1L1 OS=Homo sapiens GN=YME1L1 PE=1 SV=2	0.004	1.75	1	1	1	1	1	773	86.4	0	1
FALSE	High	Q92804	TATA-binding protein-associated factor 2N OS=Homo sapiens GN=TAF15 PE=1 SV=1	0.004	1.733	3	1	1	1	1	592	61.8	0	1
FALSE	High	O95202	LETM1 and EF-hand domain-containing protein 1, mitochondrial OS=Homo sapiens GN=LETM1 PE=1 SV=1	0.004	1.727	1	1	1	1	1	739	83.3	0	1
FALSE	High	Q5JPE7	Nodal modulator 2 OS=Homo sapiens GN=NOMO2 PE=1 SV=1	0.004	1.697	1	1	1	1	1	1267	139.4	2.11	1
FALSE	High	P08195	4F2 cell-surface antigen heavy chain OS=Homo sapiens GN=SLC3A2 PE=1 SV=3	0.004	1.687	2	1	1	1	1	630	68	1.94	1
FALSE	High	P11586	C-1-tetrahydrofolate synthase, cytoplasmic OS=Homo sapiens GN=MTHFD1 PE=1 SV=3	0.004	1.684	1	1	1	1	1	935	101.5	1.72	1
FALSE	High	Q8NI36	WD repeat-containing protein 36 OS=Homo sapiens GN=WDR36 PE=1 SV=1	0.006	1.671	1	1	1	1	1	951	105.3	0	1
FALSE	High	Q9NYK5	39S ribosomal protein L39, mitochondrial OS=Homo sapiens GN=MRPL39 PE=1 SV=3	0.006	1.663	4	1	1	1	1	338	38.7	1.77	1
FALSE	High	P12004	Proliferating cell nuclear antigen OS=Homo sapiens GN=PCNA PE=1 SV=1	0.006	1.657	3	1	1	1	1	261	28.8	0	1
FALSE	High	Q68D10	Protein SPT2 homolog OS=Homo sapiens GN=SPTY2D1 PE=1 SV=3	0.006	1.639	2	1	2	1	1	685	75.6	0	1
FALSE	High	P33992	DNA replication licensing factor MCM5 OS=Homo sapiens GN=MCM5 PE=1 SV=5	0.006	1.637	1	1	1	1	1	734	82.2	1.63	1
FALSE	High	Q9Y6X9	MORC family CW-type zinc finger protein 2 OS=Homo sapiens GN=MORC2 PE=1 SV=2	0.006	1.63	1	1	1	1	1	1032	117.8	1.71	1
FALSE	High	Q5VTL8	Pre-mRNA-splicing factor 38B OS=Homo sapiens GN=PRPF38B PE=1 SV=1	0.006	1.603	1	1	1	1	1	546	64.4	2.06	1
FALSE	High	Q9H0H5	Rac GTPase-activating protein 1 OS=Homo sapiens GN=RACGAP1 PE=1 SV=1	0.006	1.602	1	1	1	1	1	632	71	1.65	1
FALSE	High	P09429	High mobility group protein B1 OS=Homo sapiens GN=HMGB1 PE=1 SV=3	0.006	1.594	7	1	1	1	1	215	24.9	0	1
FALSE	High	P30876	DNA-directed RNA polymerase II subunit RPB2 OS=Homo sapiens GN=POLR2B PE=1 SV=1	0.006	1.584	1	1	1	1	1	1174	133.8	0	1
FALSE	High	P42696	RNA-binding protein 34 OS=Homo sapiens GN=RBM34 PE=1 SV=2	0.006	1.582	3	1	1	1	1	430	48.5	0	1
FALSE	High	Q96EK4	THAP domain-containing protein 11 OS=Homo sapiens GN=THAP11 PE=1 SV=2	0.007	1.568	3	1	1	1	1	314	34.4	2.12	1
FALSE	High	Q7Z2T5	TRMT1-like protein OS=Homo sapiens GN=TRMT1L PE=1 SV=2	0.007	1.567	1	1	1	1	1	733	81.7	0	1
FALSE	High	O14965	Aurora kinase A OS=Homo sapiens GN=AURKA PE=1 SV=2	0.007	1.563	3	1	1	1	1	403	45.8	0	1
FALSE	High	P23284	Peptidyl-prolyl cis-trans isomerase B OS=Homo sapiens GN=PPIB PE=1 SV=2	0.007	1.563	4	1	1	1	1	216	23.7	0	1
FALSE	High	Q8TDD1	ATP-dependent RNA helicase DDX54 OS=Homo sapiens GN=DDX54 PE=1 SV=2	0.007	1.561	1	1	1	1	1	881	98.5	0	1
FALSE	High	P78346	Ribonuclease P protein subunit p30 OS=Homo sapiens GN=RPP30 PE=1 SV=1	0.007	1.56	8	2	2	2	1	268	29.3	0	2
FALSE	High	P06493	Cyclin-dependent kinase 1 OS=Homo sapiens GN=CDK1 PE=1 SV=3	0.007	1.521	2	1	1	1	1	297	34.1	1.76	1
FALSE	High	Q9UBX3	Mitochondrial dicarboxylate carrier OS=Homo sapiens GN=SLC25A10 PE=1 SV=2	0.007	1.515	3	1	1	1	1	287	31.3	0	1
FALSE	High	Q9BUL9	Ribonuclease P protein subunit p25 OS=Homo sapiens GN=RPP25 PE=1 SV=1	0.007	1.515	6	1	1	1	1	199	20.6	0	1
FALSE	High	P82930	28S ribosomal protein S34, mitochondrial OS=Homo sapiens GN=MRPS34 PE=1 SV=2	0.007	1.504	3	1	1	1	1	218	25.6	1.93	1
FALSE	High	Q03701	CCAAT/enhancer-binding protein zeta OS=Homo sapiens GN=CEBPZ PE=1 SV=3	0.007	1.493	1	1	1	1	1	1054	120.9	1.84	1
FALSE	High	P53999	Activated RNA polymerase II transcriptional coactivator p15 OS=Homo sapiens GN=SUB1 PE=1 SV=3	0.007	1.488	10	1	1	1	1	127	14.4	2.19	1
FALSE	High	P78362	SRSF protein kinase 2 OS=Homo sapiens GN=SRPK2 PE=1 SV=3	0.007	1.472	1	1	1	1	1	688	77.5	0	1
FALSE	High	Q92499	ATP-dependent RNA helicase DDX1 OS=Homo sapiens GN=DDX1 PE=1 SV=2	0.007	1.471	1	1	1	1	1	740	82.4	2.46	1
FALSE	High	Q9NXF1	Testis-expressed sequence 10 protein OS=Homo sapiens GN=TEX10 PE=1 SV=2	0.007	1.47	1	1	1	1	1	929	105.6	0	1
FALSE	High	P24928	DNA-directed RNA polymerase II subunit RPB1 OS=Homo sapiens GN=POLR2A PE=1 SV=2	0.007	1.467	0	1	1	1	1	1970	217	0	1
FALSE	High	P20839	Inosine-5'-monophosphate dehydrogenase 1 OS=Homo sapiens GN=IMPDH1 PE=1 SV=2	0.007	1.463	2	1	1	1	1	514	55.4	1.71	1
FALSE	High	Q9H6F5	Coiled-coil domain-containing protein 86 OS=Homo sapiens GN=CCDC86 PE=1 SV=1	0.007	1.463	6	1	1	1	1	360	40.2	2.13	1
FALSE	High	Q06587	E3 ubiquitin-protein ligase RING1 OS=Homo sapiens GN=RING1 PE=1 SV=2	0.007	1.45	3	1	1	1	1	406	42.4	0	1
FALSE	High	O00743	Serine/threonine-protein phosphatase 6 catalytic subunit OS=Homo sapiens GN=PPP6C PE=1 SV=1	0.007	1.45	3	1	1	1	1	305	35.1	1.73	1
FALSE	High	O75179	Ankyrin repeat domain-containing protein 17 OS=Homo sapiens GN=ANKRD17 PE=1 SV=3	0.007	1.442	0	1	1	1	1	2603	274.1	0	1
FALSE	High	Q15428	Splicing factor 3A subunit 2 OS=Homo sapiens GN=SF3A2 PE=1 SV=2	0.007	1.432	2	1	1	1	1	464	49.2	0	1
FALSE	High	Q6UB35	Monofunctional C1-tetrahydrofolate synthase, mitochondrial OS=Homo sapiens GN=MTHFD1L PE=1 SV=1	0.007	1.424	1	1	1	1	1	978	105.7	0	1
FALSE	High	P36915	Guanine nucleotide-binding protein-like 1 OS=Homo sapiens GN=GNL1 PE=1 SV=2	0.007	1.413	2	1	1	1	1	607	68.6	0	1
FALSE	High	Q9HD33	39S ribosomal protein L47, mitochondrial OS=Homo sapiens GN=MRPL47 PE=1 SV=2	0.007	1.406	3	1	1	1	1	250	29.4	0	1
FALSE	High	Q13162	Peroxiredoxin-4 OS=Homo sapiens GN=PRDX4 PE=1 SV=1	0.007	1.375	5	1	1	1	1	271	30.5	0	1
FALSE	High	P11177	Pyruvate dehydrogenase E1 component subunit beta, mitochondrial OS=Homo sapiens GN=PDHB PE=1 SV=3	0.007	1.359	2	1	1	1	1	359	39.2	1.82	1
FALSE	High	Q96C57	Uncharacterized protein C12orf43 OS=Homo sapiens GN=C12orf43 PE=1 SV=2	0.007	1.359	4	1	1	1	1	262	28.2	2.03	1
FALSE	High	Q96GQ7	Probable ATP-dependent RNA helicase DDX27 OS=Homo sapiens GN=DDX27 PE=1 SV=2	0.007	1.348	1	1	1	1	1	796	89.8	1.7	1
FALSE	High	Q9H0S4	Probable ATP-dependent RNA helicase DDX47 OS=Homo sapiens GN=DDX47 PE=1 SV=1	0.007	1.34	2	1	1	1	1	455	50.6	2.41	1
FALSE	High	P09012	U1 small nuclear ribonucleoprotein A OS=Homo sapiens GN=SNRPA PE=1 SV=3	0.007	1.331	3	1	1	1	1	282	31.3	2.12	1
FALSE	High	Q96DG6	Carboxymethylenebutenolidase homolog OS=Homo sapiens GN=CMBL PE=1 SV=1	0.007	1.325	5	1	1	1	1	245	28	0	1
FALSE	High	P00403	Cytochrome c oxidase subunit 2 OS=Homo sapiens GN=MT-CO2 PE=1 SV=1	0.007	1.3	4	1	1	1	1	227	25.5	2.24	1
FALSE	High	O15479	Melanoma-associated antigen B2 OS=Homo sapiens GN=MAGEB2 PE=1 SV=3	0.007	1.3	3	1	1	1	1	319	35.3	0	1
FALSE	High	P55084	Trifunctional enzyme subunit beta, mitochondrial OS=Homo sapiens GN=HADHB PE=1 SV=3	0.007	1.277	2	1	1	1	1	474	51.3	2.53	1
FALSE	High	Q13347	Eukaryotic translation initiation factor 3 subunit I OS=Homo sapiens GN=EIF3I PE=1 SV=1	0.007	1.275	4	1	1	1	1	325	36.5	2.27	1
FALSE	High	O94826	Mitochondrial import receptor subunit TOM70 OS=Homo sapiens GN=TOMM70A PE=1 SV=1	0.007	1.273	1	1	1	1	1	608	67.4	0	1
FALSE	High	P78347	General transcription factor II-I OS=Homo sapiens GN=GTF2I PE=1 SV=2	0.007	1.266	1	1	1	1	1	998	112.3	1.99	1
FALSE	High	Q8N5F7	NF-kappa-B-activating protein OS=Homo sapiens GN=NKAP PE=1 SV=1	0.007	1.262	7	1	1	1	1	415	47.1	2.79	1
FALSE	High	P25440	Bromodomain-containing protein 2 OS=Homo sapiens GN=BRD2 PE=1 SV=2	0.007	1.25	2	1	1	1	1	801	88	0	1
FALSE	High	Q9P015	39S ribosomal protein L15, mitochondrial OS=Homo sapiens GN=MRPL15 PE=1 SV=1	0.009	1.237	3	1	1	1	1	296	33.4	1.83	1
FALSE	High	Q9Y3B2	Exosome complex component CSL4 OS=Homo sapiens GN=EXOSC1 PE=1 SV=1	0.009	1.236	6	1	1	1	1	195	21.4	0	1
FALSE	High	Q68DK2	Zinc finger FYVE domain-containing protein 26 OS=Homo sapiens GN=ZFYVE26 PE=1 SV=3	0.009	1.226	0	1	1	1	1	2539	284.4	0	1
FALSE	High	Q9BQ75	Protein CMSS1 OS=Homo sapiens GN=CMSS1 PE=1 SV=2	0.009	1.219	4	1	1	1	1	279	31.9	0	1
FALSE	High	Q7Z353	Highly divergent homeobox OS=Homo sapiens GN=HDX PE=1 SV=1	0.009	1.217	1	1	1	1	1	690	77.2	0	1
FALSE	High	P09874	Poly [ADP-ribose] polymerase 1 OS=Homo sapiens GN=PARP1 PE=1 SV=4	0.009	1.206	1	1	1	1	1	1014	113	0	1
FALSE	High	Q6DKI1	60S ribosomal protein L7-like 1 OS=Homo sapiens GN=RPL7L1 PE=1 SV=1	0.009	1.182	4	1	1	1	1	246	28.6	2.21	1
FALSE	High	Q8N1A0	Keratin-like protein KRT222 OS=Homo sapiens GN=KRT222 PE=2 SV=1	0.009	1.175	5	1	1	1	1	295	34.1	0	1
FALSE	High	Q86X95	Corepressor interacting with RBPJ 1 OS=Homo sapiens GN=CIR1 PE=1 SV=1	0.009	1.173	2	1	1	1	1	450	52.3	0	1
FALSE	High	Q8NHP8	Putative phospholipase B-like 2 OS=Homo sapiens GN=PLBD2 PE=1 SV=2	0.009	1.171	1	1	1	1	1	589	65.4	1.66	1
FALSE	High	Q6PKG0	La-related protein 1 OS=Homo sapiens GN=LARP1 PE=1 SV=2	0.009	1.155	1	1	1	1	1	1096	123.4	0	1
FALSE	High	P40222	Alpha-taxilin OS=Homo sapiens GN=TXLNA PE=1 SV=3	0.009	1.127	3	1	1	1	1	546	61.9	0	1
FALSE	High	Q9BYN8	28S ribosomal protein S26, mitochondrial OS=Homo sapiens GN=MRPS26 PE=1 SV=1	0.009	1.116	4	1	1	1	1	205	24.2	0	1
FALSE	High	Q8WU90	Zinc finger CCCH domain-containing protein 15 OS=Homo sapiens GN=ZC3H15 PE=1 SV=1	0.009	1.097	2	1	1	1	1	426	48.6	0	1
FALSE	Medium	Q02790	Peptidyl-prolyl cis-trans isomerase FKBP4 OS=Homo sapiens GN=FKBP4 PE=1 SV=3	0.013	1.074	3	1	1	1	1	459	51.8	2.13	1
FALSE	Medium	Q15173	Serine/threonine-protein phosphatase 2A 56 kDa regulatory subunit beta isoform OS=Homo sapiens GN=PPP2R5B PE=1 SV=1	0.013	1.068	1	1	1	1	1	497	57.4	0	1
FALSE	Medium	Q9Y2R5	28S ribosomal protein S17, mitochondrial OS=Homo sapiens GN=MRPS17 PE=1 SV=1	0.013	1.057	7	1	1	1	1	130	14.5	1.96	1
FALSE	Medium	Q92552	28S ribosomal protein S27, mitochondrial OS=Homo sapiens GN=MRPS27 PE=1 SV=3	0.013	1.051	2	1	1	1	1	414	47.6	0	1
FALSE	Medium	O00303	Eukaryotic translation initiation factor 3 subunit F OS=Homo sapiens GN=EIF3F PE=1 SV=1	0.013	1.043	4	1	1	1	1	357	37.5	2.15	1
FALSE	Medium	Q8IXJ9	Putative Polycomb group protein ASXL1 OS=Homo sapiens GN=ASXL1 PE=1 SV=3	0.013	1.04	1	1	1	1	1	1541	165.3	0	1
FALSE	Medium	Q70IA6	MOB kinase activator 2 OS=Homo sapiens GN=MOB2 PE=1 SV=1	0.016	1.009	5	1	1	1	1	237	26.9	0	1
FALSE	Medium	Q9HCE1	Putative helicase MOV-10 OS=Homo sapiens GN=MOV10 PE=1 SV=2	0.016	1.006	2	1	1	1	1	1003	113.6	0	1
FALSE	Medium	Q9BS26	Endoplasmic reticulum resident protein 44 OS=Homo sapiens GN=ERP44 PE=1 SV=1	0.016	1.002	3	1	1	1	1	406	46.9	0	1
FALSE	Medium	P43487	Ran-specific GTPase-activating protein OS=Homo sapiens GN=RANBP1 PE=1 SV=1	0.016	0.99	5	1	1	1	1	201	23.3	0	1
FALSE	Medium	P46013	Antigen KI-67 OS=Homo sapiens GN=MKI67 PE=1 SV=2	0.016	0.989	0	1	1	1	1	3256	358.5	0	1
FALSE	Medium	O43172	U4/U6 small nuclear ribonucleoprotein Prp4 OS=Homo sapiens GN=PRPF4 PE=1 SV=2	0.016	0.988	4	1	1	1	1	522	58.4	0	1
FALSE	Medium	Q9UPP1	Histone lysine demethylase PHF8 OS=Homo sapiens GN=PHF8 PE=1 SV=3	0.017	0.959	1	1	1	1	1	1060	117.8	0	1
FALSE	Medium	Q92945	Far upstream element-binding protein 2 OS=Homo sapiens GN=KHSRP PE=1 SV=4	0.017	0.951	3	1	1	1	1	711	73.1	0	1
FALSE	Medium	Q14694	Ubiquitin carboxyl-terminal hydrolase 10 OS=Homo sapiens GN=USP10 PE=1 SV=2	0.017	0.947	1	1	1	1	1	798	87.1	0	1
FALSE	Medium	Q9H583	HEAT repeat-containing protein 1 OS=Homo sapiens GN=HEATR1 PE=1 SV=3	0.017	0.94	0	1	1	1	1	2144	242.2	0	1
FALSE	Medium	P05455	Lupus La protein OS=Homo sapiens GN=SSB PE=1 SV=2	0.017	0.93	1	1	1	1	1	408	46.8	0	1
FALSE	Medium	Q5SY16	Polynucleotide 5'-hydroxyl-kinase NOL9 OS=Homo sapiens GN=NOL9 PE=1 SV=1	0.018	0.912	1	1	1	1	1	702	79.3	0	1
FALSE	Medium	Q8WVC0	RNA polymerase-associated protein LEO1 OS=Homo sapiens GN=LEO1 PE=1 SV=1	0.018	0.906	2	1	1	1	1	666	75.4	0	1
FALSE	Medium	P48643	T-complex protein 1 subunit epsilon OS=Homo sapiens GN=CCT5 PE=1 SV=1	0.018	0.904	1	1	1	1	1	541	59.6	1.8	1
FALSE	Medium	P62304	Small nuclear ribonucleoprotein E OS=Homo sapiens GN=SNRPE PE=1 SV=1	0.018	0.903	13	1	1	1	1	92	10.8	1.92	1
FALSE	Medium	Q09028	Histone-binding protein RBBP4 OS=Homo sapiens GN=RBBP4 PE=1 SV=3	0.018	0.896	2	1	1	1	1	425	47.6	0	1
FALSE	Medium	Q96MX3	Zinc finger protein 48 OS=Homo sapiens GN=ZNF48 PE=1 SV=2	0.018	0.882	2	1	1	1	1	618	67.8	0	1
FALSE	Medium	P09661	U2 small nuclear ribonucleoprotein A' OS=Homo sapiens GN=SNRPA1 PE=1 SV=2	0.018	0.879	4	1	1	1	1	255	28.4	2.07	1
FALSE	Medium	P53396	ATP-citrate synthase OS=Homo sapiens GN=ACLY PE=1 SV=3	0.018	0.878	1	1	1	1	1	1101	120.8	0	1
FALSE	Medium	Q13601	KRR1 small subunit processome component homolog OS=Homo sapiens GN=KRR1 PE=1 SV=4	0.018	0.878	3	1	1	1	1	381	43.6	0	1
FALSE	Medium	O95478	Ribosome biogenesis protein NSA2 homolog OS=Homo sapiens GN=NSA2 PE=1 SV=1	0.022	0.858	4	1	1	1	1	260	30	1.87	1
FALSE	Medium	Q9ULJ3	Zinc finger and BTB domain-containing protein 21 OS=Homo sapiens GN=ZBTB21 PE=1 SV=2	0.023	0.847	1	1	1	1	1	1066	118.8	0	1
FALSE	Medium	Q92917	G patch domain and KOW motifs-containing protein OS=Homo sapiens GN=GPKOW PE=1 SV=2	0.024	0.838	2	1	1	1	1	476	52.2	0	1
FALSE	Medium	Q99459	Cell division cycle 5-like protein OS=Homo sapiens GN=CDC5L PE=1 SV=2	0.024	0.816	1	1	1	1	1	802	92.2	0	1
FALSE	Medium	Q53H82	Beta-lactamase-like protein 2 OS=Homo sapiens GN=LACTB2 PE=1 SV=2	0.024	0.812	3	1	1	1	1	288	32.8	0	1
FALSE	Medium	P08574	Cytochrome c1, heme protein, mitochondrial OS=Homo sapiens GN=CYC1 PE=1 SV=3	0.025	0.808	2	1	1	1	1	325	35.4	0	1
FALSE	Medium	Q6UWN0	Ly6/PLAUR domain-containing protein 4 OS=Homo sapiens GN=LYPD4 PE=2 SV=2	0.025	0.802	4	1	1	1	1	246	26.7	0	1
FALSE	Medium	Q9NY12	H/ACA ribonucleoprotein complex subunit 1 OS=Homo sapiens GN=GAR1 PE=1 SV=1	0.027	0.796	3	1	1	1	1	217	22.3	0	1
FALSE	Medium	Q5VT52	Regulation of nuclear pre-mRNA domain-containing protein 2 OS=Homo sapiens GN=RPRD2 PE=1 SV=1	0.027	0.795	1	1	2	1	1	1461	155.9	2.32	1
FALSE	Medium	O15247	Chloride intracellular channel protein 2 OS=Homo sapiens GN=CLIC2 PE=1 SV=3	0.027	0.785	6	1	1	1	1	247	28.3	0	1
FALSE	Medium	Q8N573	Oxidation resistance protein 1 OS=Homo sapiens GN=OXR1 PE=1 SV=2	0.03	0.766	2	1	1	1	1	874	97.9	0	1
FALSE	Medium	Q12802	A-kinase anchor protein 13 OS=Homo sapiens GN=AKAP13 PE=1 SV=2	0.031	0.759	1	1	1	1	1	2813	307.4	3.1	1
FALSE	Medium	Q9Y277	Voltage-dependent anion-selective channel protein 3 OS=Homo sapiens GN=VDAC3 PE=1 SV=1	0.031	0.759	4	1	1	1	1	283	30.6	0	1
FALSE	Medium	Q9NVU7	Protein SDA1 homolog OS=Homo sapiens GN=SDAD1 PE=1 SV=3	0.033	0.736	1	1	1	1	1	687	79.8	0	1
FALSE	Medium	P17707	S-adenosylmethionine decarboxylase proenzyme OS=Homo sapiens GN=AMD1 PE=1 SV=2	0.035	0.734	2	1	1	1	1	334	38.3	0	1
